# Supplementary material for: Host mechanisms involved in cattle Escherichia coli O157 shedding: a fundamental understanding for reducing foodborne pathogen in food animal production
Source: Sci Rep. 2017 Aug 9;7:7630. doi: 10.1038/s41598-017-06737-4 (PMC5550497; doi:10.1038/s41598-017-06737-4)
Supplement: Supplementary file 2 — Supplementary Table S1 [file 41598_2017_6737_MOESM2_ESM.xlsx]

## Sheet: Sheet2
Host mechanisms involved in cattle Escherichia coli O157 shedding: a fundamental understanding for reducing foodborne pathogen in food animal production
Ou Wang, Tim A. McAllister, Graham Plastow, Kim Stanford, Brent Selinger, and Le Luo Guan*
*Corresponding author: Le Luo Guan, Email: lguan@ualberta.ca
Supplementary Table S1. All Differentially expressed genes identified in each intestinal tissue. Status column indicates up- or down-regulation of a gene in super-shedders.
Duodenum				Proximal jejunum				Distal jejunum				Cecum				Spiral colon				Descending colon
Gene ID	Gene Symbol	logFC	Status	Gene ID	Gene Symbol	logFC	Status	Gene ID	Gene Symbol	logFC	Status	Gene ID	Gene Symbol	logFC	Status	Gene ID	Gene Symbol	logFC	Status	Gene ID	Gene Symbol	logFC	Status
ENSBTAG00000043546	ND6	1.81732	up	ENSBTAG00000045710	Not characterized	-3.25229	down	ENSBTAG00000038639	CXCL9	3.24739	up	ENSBTAG00000047947	Not characterized	4.99147	up	ENSBTAG00000020490	NACC2	1.90933	up	ENSBTAG00000008505	APOB	8.92635	up
ENSBTAG00000013943	ZNF703	1.52425	up					ENSBTAG00000020602	IDO1	2.88088	up	ENSBTAG00000039714	LOC523126	2.26031	up	ENSBTAG00000025071	TENM2	1.86215	up	ENSBTAG00000017020	S100G	6.77174	up
ENSBTAG00000005414	TMSB4; TMSB4X	-1.34534	down					ENSBTAG00000001725	CXCL10	2.47646	up	ENSBTAG00000034075	SLC7A11	2.02802	up	ENSBTAG00000026461	CACNA1H	1.78861	up	ENSBTAG00000002258	APOA1	6.04107	up
ENSBTAG00000047359	Not characterized	-1.63398	down					ENSBTAG00000015685	KIF12	2.37341	up	ENSBTAG00000043567	Not characterized	1.92156	up	ENSBTAG00000011266	ZBTB16	1.64523	up	ENSBTAG00000005072	CUBN	5.75731	up
ENSBTAG00000001154	DGAT2; ARAT	-1.65738	down					ENSBTAG00000030297	HAVCR1	2.34886	up	ENSBTAG00000043570	Not characterized	1.77544	up	ENSBTAG00000014529	LOC507055; GBP4	-1.61863	down	ENSBTAG00000005585	ANXA13	5.65098	up
ENSBTAG00000045781	Not characterized	-1.87671	down					ENSBTAG00000015060	GBP5	2.32024	up	ENSBTAG00000013810	GABBR2	1.73368	up	ENSBTAG00000048185	Not characterized	-1.84166	down	ENSBTAG00000001893	TM4SF4	5.24389	up
								ENSBTAG00000037634	Not characterized	2.23058	up	ENSBTAG00000002418	TICRR	1.21474	up	ENSBTAG00000040600	Not characterized	-1.86383	down	ENSBTAG00000015350	PLIN1	4.61916	up
								ENSBTAG00000025258	LOC515676	2.21328	up	ENSBTAG00000015497	NUS1	1.16258	up	ENSBTAG00000007075	LOC616942	-2.48327	down	ENSBTAG00000002075	MME	4.526	up
								ENSBTAG00000039714	LOC523126	2.16653	up	ENSBTAG00000010322	HYOU1	1.13299	up	ENSBTAG00000021322	TM4SF20	-3.68952	down	ENSBTAG00000007397	FOLH1B	4.45944	up
								ENSBTAG00000004679	WARS	2.12079	up	ENSBTAG00000008797	Not characterized	1.12978	up	ENSBTAG00000017020	S100G	-4.19438	down	ENSBTAG00000019337	ACVR1C	4.20483	up
								ENSBTAG00000001476	LOC788634	2.08691	up	ENSBTAG00000000598	CST3	-1.11514	down	ENSBTAG00000004440	SLC15A1	-4.34559	down	ENSBTAG00000007969	CIDEC	4.20097	up
								ENSBTAG00000000095	CD274	2.07901	up	ENSBTAG00000045818	Not characterized	-1.24632	down	ENSBTAG00000005072	CUBN	-4.36036	down	ENSBTAG00000017866	CD36	4.13787	up
								ENSBTAG00000011467	BATF2	2.02609	up	ENSBTAG00000013863	DUSP1	-1.31665	down	ENSBTAG00000001392	RDH16	-4.47435	down	ENSBTAG00000010647	NTRK2	3.97873	up
								ENSBTAG00000018134	AREG	2.00296	up	ENSBTAG00000045584	CAV2	-1.39692	down	ENSBTAG00000016881	ANPEP	-4.56852	down	ENSBTAG00000002473	ANGPTL4	3.62044	up
								ENSBTAG00000015727	IFI47	1.99215	up	ENSBTAG00000015426	PDLIM4	-1.40865	down	ENSBTAG00000002075	MME	-4.59957	down	ENSBTAG00000001335	GHR	3.26346	up
								ENSBTAG00000017670	LOC512486	1.98156	up	ENSBTAG00000001143	LOC511531	-1.41883	down	ENSBTAG00000001893	TM4SF4	-4.64554	down	ENSBTAG00000017592	GPAT3, AGPAT9	3.19524	up
								ENSBTAG00000021933	ALOX12	1.85469	up	ENSBTAG00000013530	DDAH2	-1.45407	down	ENSBTAG00000046152	MGAM	-4.74903	down	ENSBTAG00000014069	PDK4	3.15583	up
								ENSBTAG00000025130	HIC1	1.7998	up	ENSBTAG00000039684	PTRF	-1.47151	down	ENSBTAG00000002258	APOA1	-5.16538	down	ENSBTAG00000011917	GPAM	2.4159	up
								ENSBTAG00000015353	NME8	1.72933	up	ENSBTAG00000016026	PCOLCE2	-1.54897	down	ENSBTAG00000005585	ANXA13	-6.63267	down	ENSBTAG00000045781	Not characterized	-2.10195	down
								ENSBTAG00000004150	NRG1	1.69545	up	ENSBTAG00000001489	TUBA1A; LOC782966	-1.62078	down	ENSBTAG00000016662	CPS1	-7.97538	down	ENSBTAG00000040600	Not characterized	-2.20926	down
								ENSBTAG00000001143	LOC511531	1.68727	up	ENSBTAG00000020983	RRAS	-1.62163	down					ENSBTAG00000048185	Not characterized	-3.19231	down
								ENSBTAG00000037937	Not characterized	1.61606	up	ENSBTAG00000013004	ITIH5	-1.62716	down					ENSBTAG00000006263	GP2	-5.1253	down
								ENSBTAG00000038625	LOC100336669	1.59565	up	ENSBTAG00000019051	NAT14	-1.72436	down
								ENSBTAG00000047988	Not characterized	1.56294	up	ENSBTAG00000017816	FXYD1	-1.77259	down
								ENSBTAG00000010349	IL1A	1.55679	up	ENSBTAG00000030333	AOC3	-1.78953	down
								ENSBTAG00000004443	Not characterized	1.55026	up	ENSBTAG00000021467	IGFBP6	-1.80253	down
								ENSBTAG00000046343	CCNJL	1.54582	up	ENSBTAG00000032774	ADIRF	-1.8377	down
								ENSBTAG00000030426	LOC100848575	1.53163	up	ENSBTAG00000025803	C10H15orf59	-1.90433	down
								ENSBTAG00000000144	LOC100335205	1.5237	up	ENSBTAG00000002834	CCDC69	-1.93285	down
								ENSBTAG00000021316	COL4A3	1.45368	up	ENSBTAG00000006835	MCAM	-1.94165	down
								ENSBTAG00000046389	KLRD1	1.42318	up	ENSBTAG00000013347	DMPK	-1.99022	down
								ENSBTAG00000015615	THEMIS	1.4061	up	ENSBTAG00000001335	GHR	-2.04349	down
								ENSBTAG00000018571	IL1RL1	1.38952	up	ENSBTAG00000007268	F13A1	-2.06206	down
								ENSBTAG00000022007	SAMHD1	1.38872	up	ENSBTAG00000023452	B9D2	-2.06288	down
								ENSBTAG00000038340	CLNK	1.36722	up	ENSBTAG00000002092	PI16	-2.07009	down
								ENSBTAG00000032808	FASLG	1.36647	up	ENSBTAG00000007239	TNFAIP6	-2.0929	down
								ENSBTAG00000001010	ADAMTS18	1.36113	up	ENSBTAG00000020342	MYOC	-2.11263	down
								ENSBTAG00000013292	SIDT1	1.34878	up	ENSBTAG00000019822	TPPP3	-2.11835	down
								ENSBTAG00000001034	IL18R1	1.33974	up	ENSBTAG00000047621	LOC515150	-2.12019	down
								ENSBTAG00000005647	GPR132	1.33749	up	ENSBTAG00000000057	THBS3	-2.12955	down
								ENSBTAG00000017431	GPR55	1.33188	up	ENSBTAG00000005419	AOC1	-2.14133	down
								ENSBTAG00000014127	PTGS2	1.33041	up	ENSBTAG00000013929	RRAD	-2.15704	down
								ENSBTAG00000002084	UNC5C	1.31225	up	ENSBTAG00000015309	C15H11orf70	-2.18528	down
								ENSBTAG00000007101	F3; LOC101909187	1.30598	up	ENSBTAG00000015089	LGALS1	-2.26283	down
								ENSBTAG00000010300	Not characterized	1.2949	up	ENSBTAG00000008140	FAP	-2.42897	down
								ENSBTAG00000021958	GZMA	1.28854	up	ENSBTAG00000004950	BRB	-2.60819	down
								ENSBTAG00000021596	ICOS	1.26258	up	ENSBTAG00000000310	MFAP5	-2.61441	down
								ENSBTAG00000004917	KLRK1	1.26118	up	ENSBTAG00000009476	FIGF	-2.62323	down
								ENSBTAG00000018994	TNFSF10	1.24546	up	ENSBTAG00000015690	LOC510990	-2.64715	down
								ENSBTAG00000014111	INPP4B	1.24424	up	ENSBTAG00000024379	LRRC17	-2.76095	down
								ENSBTAG00000015307	FBN2	1.243	up	ENSBTAG00000017071	C1QTNF3	-2.89489	down
								ENSBTAG00000003600	CAPN8	1.24175	up	ENSBTAG00000031825	Not characterized	-3.80342	down
								ENSBTAG00000027246	UBD	1.23586	up	ENSBTAG00000011666	THRSP	-3.82507	down
								ENSBTAG00000019617	PTPN22	1.22089	up	ENSBTAG00000005260	SPP1	-5.9293	down
								ENSBTAG00000031348	CCR9	1.20878	up
								ENSBTAG00000027655	TIFA	1.20596	up
								ENSBTAG00000019386	BOLA-NC1	1.19809	up
								ENSBTAG00000008956	CD8B	1.17704	up
								ENSBTAG00000021141	CD8A	1.13253	up
								ENSBTAG00000031548	LOC514257	1.13151	up
								ENSBTAG00000009381	LCP2	1.1181	up
								ENSBTAG00000000306	ITK	1.10411	up
								ENSBTAG00000038189	GPR52	1.08196	up
								ENSBTAG00000037811	CCL2	1.05275	up
								ENSBTAG00000018367	CD6	1.05025	up
								ENSBTAG00000009848	GPR171	1.02012	up
								ENSBTAG00000012433	Not characterized	1.00181	up
								ENSBTAG00000001794	RPL36	-1.08034	down
								ENSBTAG00000009661	RNASEH2A	-1.15588	down
								ENSBTAG00000046620	Not characterized	-1.2289	down
								ENSBTAG00000004924	PENK	-1.23166	down
								ENSBTAG00000006665	ERP29	-1.23937	down
								ENSBTAG00000008646	TRMT112	-1.24406	down
								ENSBTAG00000046172	LOC100299281	-1.26411	down
								ENSBTAG00000025621	Not characterized	-1.26869	down
								ENSBTAG00000002080	NOV	-1.27425	down
								ENSBTAG00000006187	MFAP4	-1.28012	down
								ENSBTAG00000006199	DRAP1	-1.28033	down
								ENSBTAG00000045794	C4H7orf73	-1.30066	down
								ENSBTAG00000047214	TRAPPC1	-1.30865	down
								ENSBTAG00000009998	GALNT16	-1.31371	down
								ENSBTAG00000032613	SCG5	-1.32846	down
								ENSBTAG00000000076	RECK	-1.33056	down
								ENSBTAG00000020503	C17H12orf65	-1.34934	down
								ENSBTAG00000015314	ASL	-1.35974	down
								ENSBTAG00000037489	CRCP	-1.37234	down
								ENSBTAG00000018589	RFC2	-1.38034	down
								ENSBTAG00000014595	LIG1	-1.39151	down
								ENSBTAG00000044064	RNF144A	-1.39367	down
								ENSBTAG00000020632	NQO1	-1.4077	down
								ENSBTAG00000020194	FGF13	-1.40784	down
								ENSBTAG00000047089	Not characterized	-1.42419	down
								ENSBTAG00000018857	RAB4A	-1.43082	down
								ENSBTAG00000003574	KIAA1644	-1.45695	down
								ENSBTAG00000014034	PXYLP1	-1.45758	down
								ENSBTAG00000005275	PKIG	-1.46234	down
								ENSBTAG00000013100	SPAG5	-1.48402	down
								ENSBTAG00000019848	UNG	-1.50068	down
								ENSBTAG00000040210	Not characterized	-1.50553	down
								ENSBTAG00000005414	TMSB4	-1.5087	down
								ENSBTAG00000017139	STX7	-1.52072	down
								ENSBTAG00000003971	E2F1	-1.53372	down
								ENSBTAG00000016335	NPM3	-1.53428	down
								ENSBTAG00000018249	KCNN3	-1.54627	down
								ENSBTAG00000011451	RTN1	-1.54876	down
								ENSBTAG00000018103	HMGB1	-1.55887	down
								ENSBTAG00000010123	APOE	-1.56302	down
								ENSBTAG00000003578	DPCD	-1.56903	down
								ENSBTAG00000004950	BRB	-1.56981	down
								ENSBTAG00000011998	DUT	-1.57109	down
								ENSBTAG00000008006	RASGRP3	-1.58051	down
								ENSBTAG00000014596	EFHD1	-1.58515	down
								ENSBTAG00000011059	CDKN2C	-1.59297	down
								ENSBTAG00000010389	STBD1	-1.59878	down
								ENSBTAG00000021346	CCDC34	-1.60061	down
								ENSBTAG00000015534	LYPLAL1	-1.61069	down
								ENSBTAG00000015505	FADS2	-1.62479	down
								ENSBTAG00000047206	HIST1H1E	-1.63632	down
								ENSBTAG00000019822	TPPP3	-1.64143	down
								ENSBTAG00000011677	HIST1H1C	-1.64619	down
								ENSBTAG00000032217	Not characterized	-1.65037	down
								ENSBTAG00000005280	ADA	-1.65748	down
								ENSBTAG00000007622	CTSD	-1.66384	down
								ENSBTAG00000032360	Not characterized	-1.66398	down
								ENSBTAG00000046049	Not characterized	-1.6654	down
								ENSBTAG00000008556	POU2F2	-1.66557	down
								ENSBTAG00000031888	HIST1H2AJ	-1.68009	down
								ENSBTAG00000035926	Not characterized	-1.6942	down
								ENSBTAG00000011424	TPM2	-1.70521	down
								ENSBTAG00000025391	LOC526789; LOC529647; LOC617905; HIST1H3I; LOC781223; LOC104968814; LOC527645; LOC527388; LOC518961; LOC781434	-1.70668	down
								ENSBTAG00000037508	EBF1	-1.70746	down
								ENSBTAG00000017242	FADS6	-1.70809	down
								ENSBTAG00000006305	AK1	-1.71518	down
								ENSBTAG00000008576	PLEKHD1	-1.72051	down
								ENSBTAG00000031771	LOC104968446; HIST1H2AH; HIST1H2AM; LOC104975683; LOC524176; LOC529277	-1.72065	down
								ENSBTAG00000017951	POLD4	-1.72489	down
								ENSBTAG00000039163	HIST1H1D	-1.73159	down
								ENSBTAG00000047462	Not characterized	-1.74375	down
								ENSBTAG00000015172	MCM6	-1.74835	down
								ENSBTAG00000002796	KLHL3	-1.75397	down
								ENSBTAG00000020598	PPP2R2C	-1.75515	down
								ENSBTAG00000021325	SLC19A3	-1.77033	down
								ENSBTAG00000016730	ANP32E	-1.78273	down
								ENSBTAG00000014862	Not characterized	-1.7859	down
								ENSBTAG00000036028	BEX2; LOC786157	-1.7959	down
								ENSBTAG00000000837	PARP1	-1.80137	down
								ENSBTAG00000001987	SWAP70	-1.80723	down
								ENSBTAG00000006951	LMO2	-1.81428	down
								ENSBTAG00000006086	MMP28	-1.81577	down
								ENSBTAG00000006065	PCNA	-1.81794	down
								ENSBTAG00000012397	DCK	-1.81849	down
								ENSBTAG00000031778	LOC781410; HIST1H2BD	-1.82562	down
								ENSBTAG00000001511	BCL6	-1.84201	down
								ENSBTAG00000003808	HDAC9	-1.85121	down
								ENSBTAG00000003460	TCEA1	-1.85212	down
								ENSBTAG00000003458	CDCA7	-1.86208	down
								ENSBTAG00000038173	HIST1H2BN	-1.86506	down
								ENSBTAG00000008160	MBOAT2	-1.87297	down
								ENSBTAG00000043953	SPIB	-1.88783	down
								ENSBTAG00000016902	SGTB	-1.89494	down
								ENSBTAG00000031738	LOC104975684	-1.89785	down
								ENSBTAG00000026375	RMI2	-1.90634	down
								ENSBTAG00000015441	ACTG2	-1.91567	down
								ENSBTAG00000012184	PTTG1	-1.93217	down
								ENSBTAG00000040051	Not characterized	-1.9496	down
								ENSBTAG00000000564	HMP19	-1.95163	down
								ENSBTAG00000031762	HIST1H3I; LOC526789; LOC781434; LOC527388; LOC781223; LOC529647; LOC104968814; LOC518961; LOC527645; LOC617905	-1.95979	down
								ENSBTAG00000020685	LOC618297	-1.96534	down
								ENSBTAG00000005888	MDGA1	-1.97926	down
								ENSBTAG00000040378	LOC529277; HIST1H2AH; LOC104975683; HIST1H2AM; LOC104968446; LOC524176	-1.99171	down
								ENSBTAG00000011242	MUTYH	-2.00431	down
								ENSBTAG00000039492	LOC524176; HIST1H2AH; LOC104968446; LOC529277; LOC104975683; HIST1H2AM	-2.01514	down
								ENSBTAG00000037951	LOC787222; KLHL6	-2.01809	down
								ENSBTAG00000046544	SLC7A10	-2.01833	down
								ENSBTAG00000003707	GRAP	-2.02239	down
								ENSBTAG00000010774	NUSAP1	-2.03546	down
								ENSBTAG00000032451	HIST2H2BF	-2.03828	down
								ENSBTAG00000039812	LOC526789; LOC529647; H4; LOC527388; HIST1H3I; LOC518961; LOC617905; LOC104968814; LOC781223; LOC781434; LOC527645	-2.04335	down
								ENSBTAG00000032453	LOC617905; LOC104968814; HIST1H3I; LOC526789; LOC527388; LOC781223; LOC781434; LOC527645; LOC518961; LOC529647	-2.05209	down
								ENSBTAG00000024187	LOC104975683; LOC529277; HIST1H2AM; LOC104968446; LOC524176; HIST1H2AH	-2.06528	down
								ENSBTAG00000020750	AFF2	-2.08594	down
								ENSBTAG00000010463	Not characterized	-2.09353	down
								ENSBTAG00000015539	RAPGEF5	-2.104	down
								ENSBTAG00000024188	LOC100295221; LOC104975676; LOC616868; LOC104968456; LOC787269; LOC787465; HIST1H2BL; HIST1H2BI; LOC781410; LOC505183	-2.11571	down
								ENSBTAG00000013825	BCAT1	-2.12237	down
								ENSBTAG00000013185	TIMD4	-2.13781	down
								ENSBTAG00000046690	Not characterized	-2.13898	down
								ENSBTAG00000031770	LOC787465; LOC104975676; LOC616868; LOC781410; LOC505183; LOC104968456; LOC787269; LOC100295221; HIST1H2BL; HIST1H2BI	-2.14466	down
								ENSBTAG00000005825	NEIL3	-2.15683	down
								ENSBTAG00000001882	CD79A	-2.15748	down
								ENSBTAG00000024185	LOC529647; LOC104968814; LOC526789; HIST1H3I; LOC527645; LOC617905; LOC518961; LOC527388; LOC781223; LOC781434	-2.16308	down
								ENSBTAG00000038277	HIST1H2BJ	-2.18053	down
								ENSBTAG00000031776	LOC781410; HIST1H2BI; LOC787269; LOC787465; LOC104968456; HIST1H2BL; LOC505183; LOC616868; LOC100295221; LOC104975676	-2.19063	down
								ENSBTAG00000001060	CXCR4	-2.22354	down
								ENSBTAG00000001021	CYP1A1	-2.2298	down
								ENSBTAG00000007348	STRA6	-2.25565	down
								ENSBTAG00000000616	GPR161	-2.27385	down
								ENSBTAG00000007365	NEIL1	-2.28121	down
								ENSBTAG00000013070	EAF2	-2.32052	down
								ENSBTAG00000017215	WDR76	-2.32645	down
								ENSBTAG00000019799	FCAMR	-2.40313	down
								ENSBTAG00000010907	PPP1R1A	-2.42924	down
								ENSBTAG00000006811	EPHA3	-2.45001	down
								ENSBTAG00000045742	C5H12orf75	-2.45674	down
								ENSBTAG00000039702	FCRL3	-2.48731	down
								ENSBTAG00000006780	NAPSA	-2.49243	down
								ENSBTAG00000021358	BLNK	-2.50835	down
								ENSBTAG00000000841	LZTS1	-2.56134	down
								ENSBTAG00000007052	BDKRB1	-2.59066	down
								ENSBTAG00000001662	EHD3	-2.60182	down
								ENSBTAG00000039289	LOC527068	-2.6501	down
								ENSBTAG00000017655	PALMD	-2.66081	down
								ENSBTAG00000011981	MYBL1	-2.66284	down
								ENSBTAG00000019291	GRB14	-2.6637	down
								ENSBTAG00000008352	ART4	-2.71804	down
								ENSBTAG00000002738	S1PR2	-2.72527	down
								ENSBTAG00000026796	Not characterized	-2.78659	down
								ENSBTAG00000040088	SLC9B2	-2.79456	down
								ENSBTAG00000022570	LOC782922	-2.79941	down
								ENSBTAG00000019070	PMP22	-2.79964	down
								ENSBTAG00000011121	CLCN4	-2.8989	down
								ENSBTAG00000005805	EPHX4	-2.90173	down
								ENSBTAG00000016223	SCRN1	-2.96956	down
								ENSBTAG00000001945	ARG2	-3.00642	down
								ENSBTAG00000019870	SLC14A1	-3.05239	down
								ENSBTAG00000030930	HMCES	-3.06377	down
								ENSBTAG00000006282	POU2AF1	-3.07006	down
								ENSBTAG00000015511	FADS3	-3.07585	down
								ENSBTAG00000004580	MS4A1	-3.12999	down
								ENSBTAG00000046621	LOC783927; HIST1H1A	-3.17399	down
								ENSBTAG00000033326	DPEP1	-3.27738	down
								ENSBTAG00000009772	LIX1	-3.29167	down
								ENSBTAG00000013320	TSPAN1	-3.34909	down
								ENSBTAG00000013761	STMN1	-3.35451	down
								ENSBTAG00000034954	DEFB5	-3.38138	down
								ENSBTAG00000046584	VPREB2	-3.38799	down
								ENSBTAG00000004629	SLC9A3	-3.43038	down
								ENSBTAG00000001580	CLGN	-3.52773	down
								ENSBTAG00000013849	RGS13	-3.69901	down
								ENSBTAG00000032132	ELL3	-3.72453	down
								ENSBTAG00000031933	ALOX12E	-3.93017	down
								ENSBTAG00000020747	ASS1	-3.97169	down
								ENSBTAG00000005128	VPREB3	-4.00787	down
								ENSBTAG00000001818	MEF2B	-4.1365	down
								ENSBTAG00000044204	CD79B	-4.27476	down
								ENSBTAG00000008852	SIGLEC10	-4.38861	down
								ENSBTAG00000034159	FCRLA	-5.0419	down
								ENSBTAG00000006263	GP2	-5.79081	down
