# Supplementary material for: Host mechanisms involved in cattle Escherichia coli O157 shedding: a fundamental understanding for reducing foodborne pathogen in food animal production
Source: Sci Rep. 2017 Aug 9;7:7630. doi: 10.1038/s41598-017-06737-4 (PMC5550497; doi:10.1038/s41598-017-06737-4)
Supplement: Supplementary file 3 — Supplementary Table S2 [file 41598_2017_6737_MOESM3_ESM.xlsx]

## Sheet: Sheet1
Host mechanisms involved in cattle Escherichia coli O157 shedding: a fundamental understanding for reducing foodborne pathogen in food animal production
Ou Wang, Tim A. McAllister, Graham Plastow, Kim Stanford, Brent Selinger, and Le Luo Guan*
*Corresponding author: Le Luo Guan, Email: lguan@ualberta.ca
Supplementary Table S2. GO term enrichement results for up-regulated genes of distal jejunum
GO term classes	GO biological process	Reference	upload (60)	expected	Fold Enrichment	P value
Class1	regulation of interferon-gamma production	72	5	0.22	22.62	0.0212
Class1	regulation of cytokine production	405	11	1.24	8.85	0.000278
Class1	regulation of multicellular organismal process	1929	21	5.92	3.55	0.000919
Class2	positive regulation of inflammatory response	72	5	0.22	22.62	0.0212
Class2	positive regulation of response to stimulus	1366	20	4.19	4.77	1.47e-05
Class2	regulation of response to stimulus	2698	24	8.28	2.9	0.00362
Class2	positive regulation of defense response	171	7	0.52	13.34	0.00686
Class2	regulation of response to external stimulus	649	11	1.99	5.52	0.0281
Class2	positive regulation of response to external stimulus	217	7	0.67	10.51	0.0326
Class3	immune response-activating cell surface receptor signaling pathway	87	6	0.27	22.47	0.00215
Class3	immune response-activating signal transduction	135	6	0.41	14.48	0.0268
Class3	positive regulation of immune response	283	8	0.87	9.21	0.0172
Class3	positive regulation of immune system process	533	14	1.64	8.56	4.62e-06
Class3	regulation of immune system process	880	16	2.7	5.92	4.44e-05
Class3	regulation of immune response	431	9	1.32	6.8	0.0449
Class3	immune system process	1303	22	4	5.5	1.12e-07
Class3	immune response-regulating signaling pathway	147	6	0.45	13.3	0.0434
Class3	response to stimulus	6176	36	18.96	1.9	0.0412
Class3	immune response-regulating cell surface receptor signaling pathway	97	6	0.3	20.15	0.00403
Class3	cell surface receptor signaling pathway	1462	22	4.49	4.9	1.02e-06
Class4	negative regulation of homotypic cell-cell adhesion	74	5	0.23	22.01	0.0242
Class4	regulation of homotypic cell-cell adhesion	204	7	0.63	11.18	0.0218
Class5	positive regulation of cytokine production	268	10	0.82	12.16	6.48e-05
Class5	positive regulation of multicellular organismal process	1038	14	3.19	4.39	0.0166
Class6	negative regulation of immune system process	275	8	0.84	9.48	0.0139
Class7	cytokine-mediated signaling pathway	297	8	0.91	8.77	0.0245
Class7	cellular response to cytokine stimulus	400	9	1.23	7.33	0.0247
Class7	response to cytokine	461	10	1.42	7.07	0.00933
Class8	leukocyte activation	351	9	1.08	8.35	0.00855
Class8	cell activation	422	10	1.3	7.72	0.00422
Class9	immune response	725	18	2.23	8.09	2.57e-08
Class10	positive regulation of intracellular signal transduction	666	11	2.04	5.38	0.0359
Class11	defense response	783	12	2.4	4.99	0.0271
