# Supplementary material for: Host mechanisms involved in cattle Escherichia coli O157 shedding: a fundamental understanding for reducing foodborne pathogen in food animal production
Source: Sci Rep. 2017 Aug 9;7:7630. doi: 10.1038/s41598-017-06737-4 (PMC5550497; doi:10.1038/s41598-017-06737-4)
Supplement: Supplementary file 4 — Supplementary Table S3 [file 41598_2017_6737_MOESM4_ESM.xlsx]

## Sheet: Sheet1
Host mechanisms involved in cattle Escherichia coli O157 shedding: a fundamental understanding for reducing foodborne pathogen in food animal production
Ou Wang, Tim A. McAllister, Graham Plastow, Kim Stanford, Brent Selinger, and Le Luo Guan*
*Corresponding author: Le Luo Guan, Email: lguan@ualberta.ca
Supplementary Table S3. All detected SNPs which are reported in ensembl database (release 84)
Gene	Variant.ID	Location	Alleles	Source	Conseqence Type	Transcript
BCL6	rs441903041	1:80180387	A/C	dbSNP	Intron variant	ENSBTAT00000001978
BCL6	rs454543331	1:80183114	G/A	dbSNP	Intron variant	ENSBTAT00000001978
BCL6	rs475720364	1:80185131	A/G	dbSNP	Intron variant	ENSBTAT00000001978
BCL6	rs441986432	1:80188191	G/A	dbSNP	Intron variant	ENSBTAT00000001978
BCL6	rs481116371	1:80190013	A/C	dbSNP	Intron variant	ENSBTAT00000001978
BCL6	rs457337452	1:80191063	C/T	dbSNP	Intron variant	ENSBTAT00000001978
BCL6	rs463260065	1:80195073	C/A/G	dbSNP	Missense variant	ENSBTAT00000001978
BCL6	rs477034977	1:80195206	T/A/C	dbSNP	Missense variant	ENSBTAT00000001978
BCL6	rs451042863	1:80197371	A/G	dbSNP	Missense variant	ENSBTAT00000001978
BCL6	rs463121372	1:80197488	G/C	dbSNP	Intron variant	ENSBTAT00000001978
BCL6	rs473029063	1:80202919	A/T	dbSNP	Downstream gene variant	ENSBTAT00000001978
BCL6	rs481037798	1:80202938	G/C	dbSNP	Downstream gene variant	ENSBTAT00000001978
BCL6	rs480627575	1:80203487	T/C	dbSNP	Downstream gene variant	ENSBTAT00000001978
BCL6	rs445380818	1:80203498	G/C	dbSNP	Downstream gene variant	ENSBTAT00000001978
EBF1	rs381909807	7:72406132	C/G	dbSNP	Intron variant	ENSBTAT00000061073
EBF2	rs211408837	7:72413382	G/T	dbSNP	Intron variant	ENSBTAT00000061073
EBF3	rs385734714	7:72415782	C/T	dbSNP	Intron variant	ENSBTAT00000061073
EBF4	rs446044422	7:72426496	G/A	dbSNP	Intron variant	ENSBTAT00000061073
EBF5	rs800354195	7:72426745	C/A	dbSNP	Intron variant	ENSBTAT00000061073
EBF6	rs378199693	7:72427883	C/A	dbSNP	Intron variant	ENSBTAT00000061073
EBF7	rs385016639	7:72428037	A/G	dbSNP	Intron variant	ENSBTAT00000061073
EBF8	rs207761198	7:72428177	A/C	dbSNP	Intron variant	ENSBTAT00000061073
EBF9	rs466204763	7:72437462	T/C	dbSNP	Intron variant	ENSBTAT00000061073
EBF10	rs384725365	7:72437755	T/C	dbSNP	Intron variant	ENSBTAT00000061073
EBF11	rs210607129	7:72447722	C/T	dbSNP	Intron variant	ENSBTAT00000061073
EBF12	rs442048330	7:72450668	G/A	dbSNP	Intron variant	ENSBTAT00000061073
EBF13	rs383579209	7:72457578	G/A	dbSNP	Intron variant	ENSBTAT00000061073
EBF14	rs383781878	7:72458236	T/C	dbSNP	Intron variant	ENSBTAT00000061073
EBF15	rs384175129	7:72464212	C/T	dbSNP	Intron variant	ENSBTAT00000061073
EBF16	rs108941831	7:72464443	G/A	dbSNP	Intron variant	ENSBTAT00000061073
EBF17	rs208211824	7:72467436	A/G	dbSNP	Intron variant	ENSBTAT00000061073
EBF18	rs378202328	7:72468042	T/A	dbSNP	Intron variant	ENSBTAT00000061073
EBF19	rs380884265	7:72468095	C/T	dbSNP	Intron variant	ENSBTAT00000061073
EBF20	rs110536417	7:72468137	G/A	dbSNP	Intron variant	ENSBTAT00000061073
EBF21	rs382172337	7:72468499	C/A	dbSNP	Intron variant	ENSBTAT00000061073
EBF22	rs208314068	7:72471144	A/T	dbSNP	Intron variant	ENSBTAT00000061073
EBF23	rs208237873	7:72471240	T/G	dbSNP	Intron variant	ENSBTAT00000061073
EBF24	rs380914026	7:72471432	C/G	dbSNP	Intron variant	ENSBTAT00000061073
EBF25	rs385432101	7:72471648	C/T	dbSNP	Intron variant	ENSBTAT00000061073
EBF26	rs209837530	7:72472706	A/G	dbSNP	Intron variant	ENSBTAT00000061073
EBF27	rs211447161	7:72473658	C/T	dbSNP	Intron variant	ENSBTAT00000061073
EBF28	rs207972417	7:72475725	C/T	dbSNP	Intron variant	ENSBTAT00000061073
EBF29	rs209865307	7:72476022	C/T	dbSNP	Intron variant	ENSBTAT00000061073
EBF30	rs210002480	7:72476242	G/A	dbSNP	Intron variant	ENSBTAT00000061073
EBF31	rs43523007	7:72476782	C/T	dbSNP	Intron variant	ENSBTAT00000061073
EBF32	rs382025340	7:72477608	A/C	dbSNP	Intron variant	ENSBTAT00000061073
EBF33	rs210622931	7:72477755	T/G	dbSNP	Intron variant	ENSBTAT00000061073
EBF34	rs207622846	7:72477936	T/C	dbSNP	Intron variant	ENSBTAT00000061073
EBF35	rs209147903	7:72478125	G/A	dbSNP	Intron variant	ENSBTAT00000061073
EBF36	rs211282271	7:72478236	T/C	dbSNP	Intron variant	ENSBTAT00000061073
EBF37	rs208217358	7:72478831	G/A	dbSNP	Synonymous variant	ENSBTAT00000061073
EBF38	rs384133035	7:72481066	A/G	dbSNP	Intron variant	ENSBTAT00000061073
EBF39	rs211146965	7:72482292	T/C	dbSNP	Intron variant	ENSBTAT00000061073
EBF40	rs379583128	7:72482999	T/G	dbSNP	Intron variant	ENSBTAT00000061073
EBF41	rs110578360	7:72503809	C/T	dbSNP	Intron variant	ENSBTAT00000061073
EBF42	rs211586737	7:72509613	T/C	dbSNP	Intron variant	ENSBTAT00000061073
EBF43	rs209855599	7:72512245	T/C	dbSNP	Intron variant	ENSBTAT00000061073
EBF44	rs385931299	7:72512322	C/G	dbSNP	Intron variant	ENSBTAT00000061073
EBF45	rs137383712	7:72512775	C/T	dbSNP	Intron variant	ENSBTAT00000061073
EBF46	rs208198951	7:72514813	C/T	dbSNP	Intron variant	ENSBTAT00000061073
EBF47	rs109806783	7:72515003	A/C	dbSNP	Intron variant	ENSBTAT00000061073
EBF48	rs378808020	7:72515038	C/T	dbSNP	Intron variant	ENSBTAT00000061073
EBF49	rs110347722	7:72515110	C/T	dbSNP	Intron variant	ENSBTAT00000061073
EBF50	rs133484980	7:72518069	T/G	dbSNP	Intron variant	ENSBTAT00000061073
EBF51	rs378435317	7:72518791	C/A	dbSNP	Intron variant	ENSBTAT00000061073
EBF52	rs110689195	7:72519546	T/G	dbSNP	Intron variant	ENSBTAT00000061073
EBF53	rs207925563	7:72519590	A/C	dbSNP	Intron variant	ENSBTAT00000061073
EBF54	rs133009353	7:72521199	A/G	dbSNP	Intron variant	ENSBTAT00000061073
EBF55	rs208002357	7:72523539	A/G	dbSNP	Intron variant	ENSBTAT00000061073
EBF56	rs208202573	7:72524456	G/A	dbSNP	Intron variant	ENSBTAT00000061073
EBF57	rs43523455	7:72524564	A/G	dbSNP	Intron variant	ENSBTAT00000061073
EBF58	rs384390469	7:72525775	T/C	dbSNP	Intron variant	ENSBTAT00000061073
EBF59	rs43523450	7:72529016	T/C	dbSNP	Intron variant	ENSBTAT00000061073
EBF60	rs43523449	7:72529165	T/G	dbSNP	Intron variant	ENSBTAT00000061073
EBF61	rs110414145	7:72529931	C/A	dbSNP	Intron variant	ENSBTAT00000061073
EBF62	rs384355844	7:72538515	A/G	dbSNP	Intron variant	ENSBTAT00000061073
EBF63	rs382934840	7:72540478	C/T	dbSNP	Intron variant	ENSBTAT00000061073
EBF64	rs208973296	7:72555436	T/C	dbSNP	Intron variant	ENSBTAT00000061073
EBF65	rs383336081	7:72562274	G/T	dbSNP	Intron variant	ENSBTAT00000061073
EBF66	rs109480690	7:72563811	A/G	dbSNP	Intron variant	ENSBTAT00000061073
EBF67	rs43523478	7:72566403	G/A	dbSNP	Intron variant	ENSBTAT00000061073
EBF68	rs441993298	7:72567911	C/T	dbSNP	Intron variant	ENSBTAT00000061073
EBF69	rs136101790	7:72568124	C/T	dbSNP	Intron variant	ENSBTAT00000061073
EBF70	rs383477021	7:72576116	C/T	dbSNP	Intron variant	ENSBTAT00000061073
EBF71	rs377878582	7:72576202	G/A	dbSNP	Intron variant	ENSBTAT00000061073
EBF72	rs110638938	7:72577684	C/T	dbSNP	Intron variant	ENSBTAT00000061073
EBF73	rs800038408	7:72580153	T/C	dbSNP	Intron variant	ENSBTAT00000061073
EBF74	rs207792865	7:72580873	G/A	dbSNP	Intron variant	ENSBTAT00000061073
EBF75	rs209161315	7:72580890	C/T	dbSNP	Intron variant	ENSBTAT00000061073
EBF76	rs379412504	7:72581045	T/C	dbSNP	Intron variant	ENSBTAT00000061073
EBF77	rs209274008	7:72581413	T/C	dbSNP	Intron variant	ENSBTAT00000061073
EBF78	rs210705300	7:72582001	C/T	dbSNP	Intron variant	ENSBTAT00000061073
EBF79	rs41656033	7:72582112	G/C	dbSNP	Intron variant	ENSBTAT00000061073
EBF80	rs211625427	7:72582119	T/G	dbSNP	Intron variant	ENSBTAT00000061073
EBF81	rs43523504	7:72584417	T/C	dbSNP	Intron variant	ENSBTAT00000061073
EBF82	rs211366053	7:72584434	G/T	dbSNP	Intron variant	ENSBTAT00000061073
EBF83	rs137829738	7:72585187	G/A	dbSNP	Intron variant	ENSBTAT00000061073
EBF84	rs210537118	7:72585590	A/C	dbSNP	Intron variant	ENSBTAT00000061073
EBF85	rs211621206	7:72585617	A/G	dbSNP	Intron variant	ENSBTAT00000061073
EBF86	rs208429425	7:72585704	C/A	dbSNP	Intron variant	ENSBTAT00000061073
EBF87	rs209792443	7:72585712	A/G	dbSNP	Intron variant	ENSBTAT00000061073
EBF88	rs210077914	7:72585837	C/A	dbSNP	Intron variant	ENSBTAT00000061073
EBF89	rs209231977	7:72586220	C/T	dbSNP	Intron variant	ENSBTAT00000061073
EBF90	rs133832453	7:72586300	C/T	dbSNP	Intron variant	ENSBTAT00000061073
EBF91	rs109714197	7:72586714	G/A	dbSNP	Intron variant	ENSBTAT00000061073
EBF92	rs209060412	7:72586754	C/T	dbSNP	Intron variant	ENSBTAT00000061073
EBF93	rs132649918	7:72586756	C/A	dbSNP	Intron variant	ENSBTAT00000061073
EBF94	rs133915241	7:72586790	T/C	dbSNP	Intron variant	ENSBTAT00000061073
EBF95	rs211103002	7:72587235	C/G	dbSNP	Intron variant	ENSBTAT00000061073
EBF96	rs210039850	7:72588531	G/A	dbSNP	Intron variant	ENSBTAT00000061073
EBF97	rs132998336	7:72588676	G/A	dbSNP	Intron variant	ENSBTAT00000061073
EBF98	rs134579898	7:72588945	A/T	dbSNP	Intron variant	ENSBTAT00000061073
EBF99	rs211097084	7:72596440	G/T	dbSNP	Intron variant	ENSBTAT00000061073
EBF100	rs207976963	7:72596546	T/C	dbSNP	Intron variant	ENSBTAT00000061073
EBF101	rs208462786	7:72596564	A/G	dbSNP	Intron variant	ENSBTAT00000061073
EBF102	rs210417785	7:72596615	G/A	dbSNP	Intron variant	ENSBTAT00000061073
EBF103	rs110094298	7:72596861	C/T	dbSNP	Intron variant	ENSBTAT00000061073
EBF104	rs211635384	7:72597481	G/A	dbSNP	Intron variant	ENSBTAT00000061073
EBF105	rs210026592	7:72598777	T/G	dbSNP	Intron variant	ENSBTAT00000061073
EBF106	rs109722759	7:72600008	C/T	dbSNP	Intron variant	ENSBTAT00000061073
EBF107	rs209689407	7:72600318	G/C	dbSNP	Intron variant	ENSBTAT00000061073
EBF108	rs210574781	7:72600887	A/G	dbSNP	Intron variant	ENSBTAT00000061073
EBF109	rs43523489	7:72601810	G/A	dbSNP	Intron variant	ENSBTAT00000061073
EBF110	rs208483959	7:72602629	T/C	dbSNP	Intron variant	ENSBTAT00000061073
EBF111	rs43523488	7:72602819	A/G	dbSNP	Intron variant	ENSBTAT00000061073
EBF112	rs437933452	7:72604184	G/A	dbSNP	Intron variant	ENSBTAT00000061073
EBF113	rs380628056	7:72604254	C/T	dbSNP	Intron variant	ENSBTAT00000061073
EBF114	rs211415207	7:72604847	C/T	dbSNP	Intron variant	ENSBTAT00000061073
EBF115	rs208150580	7:72605460	C/A	dbSNP	Intron variant	ENSBTAT00000061073
EBF116	rs210438350	7:72605562	T/C	dbSNP	Intron variant	ENSBTAT00000061073
EBF117	rs208964180	7:72606445	T/G	dbSNP	Intron variant	ENSBTAT00000061073
EBF118	rs211351483	7:72607808	G/C	dbSNP	Intron variant	ENSBTAT00000061073
EBF119	rs385100611	7:72608186	A/C	dbSNP	Intron variant	ENSBTAT00000061073
EBF120	rs210112074	7:72609178	C/T	dbSNP	Intron variant	ENSBTAT00000061073
EBF121	rs470670067	7:72609219	A/C	dbSNP	Intron variant	ENSBTAT00000061073
EBF122	rs43523520	7:72610260	G/A	dbSNP	Intron variant	ENSBTAT00000061073
EBF123	rs385657894	7:72610773	C/G	dbSNP	Intron variant	ENSBTAT00000061073
EBF124	rs134916027	7:72611603	A/G	dbSNP	Intron variant	ENSBTAT00000061073
EBF125	rs43523519	7:72612837	G/A	dbSNP	Intron variant	ENSBTAT00000061073
EBF126	rs380406228	7:72612855	A/G	dbSNP	Intron variant	ENSBTAT00000061073
EBF127	rs383370392	7:72613346	C/T	dbSNP	Intron variant	ENSBTAT00000061073
EBF128	rs210371732	7:72613392	G/A	dbSNP	Intron variant	ENSBTAT00000061073
EBF129	rs210856491	7:72614045	G/A	dbSNP	Intron variant	ENSBTAT00000061073
EBF130	rs207820923	7:72614380	G/T	dbSNP	Intron variant	ENSBTAT00000061073
EBF131	rs210743441	7:72614596	C/T	dbSNP	Intron variant	ENSBTAT00000061073
EBF132	rs379814321	7:72615106	G/C	dbSNP	Intron variant	ENSBTAT00000061073
EBF133	rs479567907	7:72615484	C/T	dbSNP	Intron variant	ENSBTAT00000061073
EBF134	rs723961867	7:72616044	T/C	dbSNP	Intron variant	ENSBTAT00000061073
EBF135	rs135578882	7:72616057	C/T	dbSNP	Intron variant	ENSBTAT00000061073
EBF136	rs208349500	7:72618580	A/G	dbSNP	Intron variant	ENSBTAT00000061073
EBF137	rs443527041	7:72618907	G/A	dbSNP	Intron variant	ENSBTAT00000061073
EBF138	rs209616766	7:72619110	T/C	dbSNP	Intron variant	ENSBTAT00000061073
EBF139	rs210971485	7:72621030	G/A	dbSNP	Intron variant	ENSBTAT00000061073
EBF140	rs208947024	7:72621193	A/G	dbSNP	Intron variant	ENSBTAT00000061073
EBF141	rs209913195	7:72621243	T/C	dbSNP	Intron variant	ENSBTAT00000061073
EBF142	rs208076387	7:72621443	C/T	dbSNP	Intron variant	ENSBTAT00000061073
EBF143	rs382275340	7:72621463	T/C	dbSNP	Intron variant	ENSBTAT00000061073
EBF144	rs718043796	7:72623190	G/T	dbSNP	Intron variant	ENSBTAT00000061073
EBF145	rs41595481	7:72625001	A/G	dbSNP	Intron variant	ENSBTAT00000061073
EBF146	rs43523515	7:72626115	A/G	dbSNP	Intron variant	ENSBTAT00000061073
EBF147	rs209535615	7:72626795	G/A	dbSNP	Intron variant	ENSBTAT00000061073
EBF148	rs208635643	7:72627754	C/A	dbSNP	Intron variant	ENSBTAT00000061073
EBF149	rs209935836	7:72627823	T/C	dbSNP	Intron variant	ENSBTAT00000061073
EBF150	rs211670323	7:72628433	G/T	dbSNP	Intron variant	ENSBTAT00000061073
EBF151	rs43523514	7:72628452	G/A	dbSNP	Intron variant	ENSBTAT00000061073
EBF152	rs132976375	7:72629293	C/A	dbSNP	Intron variant	ENSBTAT00000061073
EBF153	rs445774609	7:72629415	C/A	dbSNP	Intron variant	ENSBTAT00000061073
EBF154	rs208397619	7:72631664	T/C	dbSNP	Intron variant	ENSBTAT00000061073
EBF155	rs210781007	7:72631693	T/C	dbSNP	Intron variant	ENSBTAT00000061073
EBF156	rs382084377	7:72632261	T/C	dbSNP	Intron variant	ENSBTAT00000061073
EBF157	rs137655324	7:72633233	A/G	dbSNP	Intron variant	ENSBTAT00000061073
EBF158	rs209915092	7:72633552	C/G	dbSNP	Intron variant	ENSBTAT00000061073
EBF159	rs381735519	7:72635044	T/C	dbSNP	Intron variant	ENSBTAT00000061073
EBF160	rs209743893	7:72635132	C/T	dbSNP	Intron variant	ENSBTAT00000061073
EBF161	rs719937316	7:72635169	T/G	dbSNP	Intron variant	ENSBTAT00000061073
EBF162	rs210965809	7:72635635	T/C	dbSNP	Intron variant	ENSBTAT00000061073
EBF163	rs41595482	7:72636367	T/C	dbSNP	Intron variant	ENSBTAT00000061073
EBF164	rs43523510	7:72636897	G/A	dbSNP	Intron variant	ENSBTAT00000061073
EBF165	rs110069340	7:72638531	C/G	dbSNP	Intron variant	ENSBTAT00000061073
EBF166	rs210297734	7:72638574	G/A	dbSNP	Intron variant	ENSBTAT00000061073
EBF167	rs43523509	7:72639860	A/G	dbSNP	Intron variant	ENSBTAT00000061073
EBF168	rs43523508	7:72640467	C/A	dbSNP	Intron variant	ENSBTAT00000061073
EBF169	rs378085504	7:72640495	G/A	dbSNP	Intron variant	ENSBTAT00000061073
EBF170	rs43523507	7:72640567	T/C	dbSNP	Intron variant	ENSBTAT00000061073
EBF171	rs378947561	7:72641764	C/T	dbSNP	Intron variant	ENSBTAT00000061073
EBF172	rs208571448	7:72642992	G/A	dbSNP	Intron variant	ENSBTAT00000061073
EBF173	rs210672614	7:72643145	T/C	dbSNP	Intron variant	ENSBTAT00000061073
EBF174	rs110763418	7:72643292	C/T	dbSNP	Intron variant	ENSBTAT00000061073
EBF175	rs465693154	7:72643627	G/A	dbSNP	Intron variant	ENSBTAT00000061073
EBF176	rs381141755	7:72644054	A/G	dbSNP	Intron variant	ENSBTAT00000061073
EBF177	rs207788544	7:72644337	T/C	dbSNP	Intron variant	ENSBTAT00000061073
EBF178	rs210028426	7:72644617	A/T	dbSNP	Intron variant	ENSBTAT00000061073
EBF179	rs208260921	7:72645784	G/A	dbSNP	Intron variant	ENSBTAT00000061073
EBF180	rs209176150	7:72645840	A/G	dbSNP	Intron variant	ENSBTAT00000061073
EBF181	rs135671312	7:72645947	G/A	dbSNP	Intron variant	ENSBTAT00000061073
EBF182	rs211327766	7:72646135	A/C	dbSNP	Intron variant	ENSBTAT00000061073
EBF183	rs211269129	7:72646475	G/C	dbSNP	Intron variant	ENSBTAT00000061073
EBF184	rs209705760	7:72646544	A/G	dbSNP	Intron variant	ENSBTAT00000061073
EBF185	rs211620467	7:72647951	G/A	dbSNP	Intron variant	ENSBTAT00000061073
EBF186	rs211364852	7:72648025	G/A	dbSNP	Intron variant	ENSBTAT00000061073
EBF187	rs208765969	7:72648096	C/T	dbSNP	Intron variant	ENSBTAT00000061073
EBF188	rs440589414	7:72648239	T/A	dbSNP	Intron variant	ENSBTAT00000061073
EBF189	rs479541970	7:72648318	A/T	dbSNP	Intron variant	ENSBTAT00000061073
EBF190	rs208798212	7:72648591	T/C	dbSNP	Intron variant	ENSBTAT00000061073
EBF191	rs210386688	7:72648680	C/T	dbSNP	Intron variant	ENSBTAT00000061073
EBF192	rs210244514	7:72648930	A/G	dbSNP	Intron variant	ENSBTAT00000061073
EBF193	rs384228411	7:72649081	C/T	dbSNP	Intron variant	ENSBTAT00000061073
EBF194	rs133375988	7:72649149	A/G	dbSNP	Intron variant	ENSBTAT00000061073
EBF195	rs208947926	7:72649241	G/A	dbSNP	Intron variant	ENSBTAT00000061073
EBF196	rs209198080	7:72650242	C/T	dbSNP	Intron variant	ENSBTAT00000061073
EBF197	rs207873281	7:72650357	C/G	dbSNP	Intron variant	ENSBTAT00000061073
EBF198	rs384957376	7:72650358	T/C	dbSNP	Intron variant	ENSBTAT00000061073
EBF199	rs210859183	7:72651126	T/C	dbSNP	Intron variant	ENSBTAT00000061073
EBF200	rs208158636	7:72651307	A/G	dbSNP	Intron variant	ENSBTAT00000061073
EBF201	rs209518244	7:72651592	C/T	dbSNP	Intron variant	ENSBTAT00000061073
EBF202	rs43523522	7:72651846	A/G	dbSNP	Intron variant	ENSBTAT00000061073
EBF203	rs209618984	7:72652835	T/C	dbSNP	Intron variant	ENSBTAT00000061073
EBF204	rs207966978	7:72652838	G/C	dbSNP	Intron variant	ENSBTAT00000061073
EBF205	rs136969271	7:72652928	A/G	dbSNP	Intron variant	ENSBTAT00000061073
EBF206	rs379774890	7:72653046	A/T	dbSNP	Intron variant	ENSBTAT00000061073
EBF207	rs208424204	7:72654567	C/A	dbSNP	Intron variant	ENSBTAT00000061073
EBF208	rs211284380	7:72654731	C/G	dbSNP	Intron variant	ENSBTAT00000061073
EBF209	rs208728237	7:72654899	C/T	dbSNP	Intron variant	ENSBTAT00000061073
EBF210	rs209733426	7:72655281	C/T	dbSNP	Intron variant	ENSBTAT00000061073
EBF211	rs207898370	7:72655322	G/A	dbSNP	Intron variant	ENSBTAT00000061073
EBF212	rs43523523	7:72655363	C/T	dbSNP	Intron variant	ENSBTAT00000061073
EBF213	rs210624565	7:72655450	A/G	dbSNP	Intron variant	ENSBTAT00000061073
EBF214	rs43523524	7:72655922	G/A	dbSNP	Intron variant	ENSBTAT00000061073
EBF215	rs110988219	7:72655924	C/A	dbSNP	Intron variant	ENSBTAT00000061073
EBF216	rs209343086	7:72656144	G/A	dbSNP	Intron variant	ENSBTAT00000061073
EBF217	rs209004990	7:72656243	C/T	dbSNP	Intron variant	ENSBTAT00000061073
EBF218	rs385272980	7:72656778	A/G	dbSNP	Intron variant	ENSBTAT00000061073
EBF219	rs381404393	7:72657277	A/G	dbSNP	Intron variant	ENSBTAT00000061073
EBF220	rs211102750	7:72658048	T/C	dbSNP	Intron variant	ENSBTAT00000061073
EBF221	rs208462792	7:72658846	C/T	dbSNP	Intron variant	ENSBTAT00000061073
EBF222	rs209967528	7:72658856	T/C	dbSNP	Intron variant	ENSBTAT00000061073
EBF223	rs43523525	7:72659458	A/G	dbSNP	Intron variant	ENSBTAT00000061073
EBF224	rs383331693	7:72659961	A/C	dbSNP	Intron variant	ENSBTAT00000061073
EBF225	rs134718655	7:72660008	C/T	dbSNP	Intron variant	ENSBTAT00000061073
EBF226	rs211062822	7:72660116	G/T	dbSNP	Intron variant	ENSBTAT00000061073
EBF227	rs209023623	7:72660372	G/T	dbSNP	Intron variant	ENSBTAT00000061073
EBF228	rs209587572	7:72660765	C/T	dbSNP	Intron variant	ENSBTAT00000061073
EBF229	rs208681803	7:72661229	G/A	dbSNP	Intron variant	ENSBTAT00000061073
EBF230	rs210767268	7:72661588	T/A	dbSNP	Intron variant	ENSBTAT00000061073
EBF231	rs207765381	7:72661701	C/T	dbSNP	Intron variant	ENSBTAT00000061073
EBF232	rs382970664	7:72661863	C/T	dbSNP	Intron variant	ENSBTAT00000061073
EBF233	rs208444220	7:72661910	G/A	dbSNP	Intron variant	ENSBTAT00000061073
EBF234	rs209697124	7:72662066	C/T	dbSNP	Intron variant	ENSBTAT00000061073
EBF235	rs210420172	7:72662090	C/T	dbSNP	Intron variant	ENSBTAT00000061073
EBF236	rs207920017	7:72662091	C/T	dbSNP	Intron variant	ENSBTAT00000061073
EBF237	rs209549440	7:72662593	C/T	dbSNP	Intron variant	ENSBTAT00000061073
EBF238	rs210311301	7:72662994	C/G	dbSNP	Intron variant	ENSBTAT00000061073
EBF239	rs209693804	7:72663136	C/T	dbSNP	Intron variant	ENSBTAT00000061073
EBF240	rs482434220	7:72663185	G/C	dbSNP	Intron variant	ENSBTAT00000061073
EBF241	rs381400067	7:72663192	C/T	dbSNP	Intron variant	ENSBTAT00000061073
EBF242	rs210589957	7:72663283	A/T	dbSNP	Intron variant	ENSBTAT00000061073
EBF243	rs207825455	7:72663519	C/T	dbSNP	Intron variant	ENSBTAT00000061073
EBF244	rs209095019	7:72663579	G/T	dbSNP	Intron variant	ENSBTAT00000061073
EBF245	rs382039734	7:72664473	T/C	dbSNP	Intron variant	ENSBTAT00000061073
EBF246	rs382016061	7:72664646	G/T	dbSNP	Intron variant	ENSBTAT00000061073
EBF247	rs385629617	7:72664789	A/G	dbSNP	Intron variant	ENSBTAT00000061073
EBF248	rs208150558	7:72664906	T/C	dbSNP	Intron variant	ENSBTAT00000061073
EBF249	rs210425487	7:72664919	C/A	dbSNP	Intron variant	ENSBTAT00000061073
EBF250	rs378844183	7:72665068	T/C	dbSNP	Intron variant	ENSBTAT00000061073
EBF251	rs210964529	7:72665225	G/A	dbSNP	Intron variant	ENSBTAT00000061073
EBF252	rs384045953	7:72665698	G/A	dbSNP	Intron variant	ENSBTAT00000061073
EBF253	rs109894113	7:72665766	G/A	dbSNP	Intron variant	ENSBTAT00000061073
EBF254	rs211631983	7:72666017	C/T	dbSNP	Intron variant	ENSBTAT00000061073
EBF255	rs379268488	7:72666752	T/C	dbSNP	Intron variant	ENSBTAT00000061073
EBF256	rs378958143	7:72667073	T/C	dbSNP	Intron variant	ENSBTAT00000061073
EBF257	rs133048304	7:72667171	T/C	dbSNP	Intron variant	ENSBTAT00000061073
EBF258	rs110661166	7:72668028	G/T	dbSNP	Intron variant	ENSBTAT00000061073
EBF259	rs383560093	7:72669232	G/T	dbSNP	Intron variant	ENSBTAT00000061073
EBF260	rs136187658	7:72670806	C/T	dbSNP	Intron variant	ENSBTAT00000061073
EBF261	rs211575516	7:72670947	T/A	dbSNP	Intron variant	ENSBTAT00000061073
EBF262	rs43523526	7:72671314	T/A	dbSNP	Intron variant	ENSBTAT00000061073
EBF263	rs210478002	7:72671638	G/A	dbSNP	Intron variant	ENSBTAT00000061073
EBF264	rs381755291	7:72671659	T/C	dbSNP	Intron variant	ENSBTAT00000061073
EBF265	rs384602102	7:72671661	C/T	dbSNP	Intron variant	ENSBTAT00000061073
EBF266	rs444033143	7:72672053	C/G	dbSNP	Intron variant	ENSBTAT00000061073
EBF267	rs461247225	7:72672184	C/T	dbSNP	Intron variant	ENSBTAT00000061073
EBF268	rs480395810	7:72672193	T/C	dbSNP	Intron variant	ENSBTAT00000061073
EBF269	rs211063588	7:72672194	A/C	dbSNP	Intron variant	ENSBTAT00000061073
EBF270	rs43523527	7:72672605	G/A	dbSNP	Intron variant	ENSBTAT00000061073
EBF271	rs207802459	7:72672694	T/C	dbSNP	Intron variant	ENSBTAT00000061073
EBF272	rs448433159	7:72672752	T/C	dbSNP	Intron variant	ENSBTAT00000061073
EBF273	rs383384787	7:72672886	A/G	dbSNP	Intron variant	ENSBTAT00000061073
EBF274	rs385163686	7:72673112	C/T	dbSNP	Intron variant	ENSBTAT00000061073
EBF275	rs379818574	7:72673145	T/G	dbSNP	Intron variant	ENSBTAT00000061073
EBF276	rs526883659	7:72673513	G/C	dbSNP	Intron variant	ENSBTAT00000061073
EBF277	rs516632798	7:72674296	C/A	dbSNP	Intron variant	ENSBTAT00000061073
EBF278	rs379288654	7:72674493	T/C	dbSNP	Intron variant	ENSBTAT00000061073
EBF279	rs382344250	7:72674509	G/A	dbSNP	Intron variant	ENSBTAT00000061073
EBF280	rs385825787	7:72675041	C/T	dbSNP	Intron variant	ENSBTAT00000061073
EBF281	rs379969960	7:72675089	A/G	dbSNP	Intron variant	ENSBTAT00000061073
EBF282	rs380143870	7:72675459	A/G	dbSNP	Intron variant	ENSBTAT00000061073
EBF283	rs382856587	7:72675493	C/T	dbSNP	Intron variant	ENSBTAT00000061073
EBF284	rs209178719	7:72675722	C/T	dbSNP	Intron variant	ENSBTAT00000061073
EBF285	rs380582214	7:72675731	C/G	dbSNP	Intron variant	ENSBTAT00000061073
EBF286	rs109847987	7:72676226	C/T	dbSNP	Intron variant	ENSBTAT00000061073
EBF287	rs383865359	7:72676493	A/G	dbSNP	Intron variant	ENSBTAT00000061073
EBF288	rs379808794	7:72676625	T/A	dbSNP	Intron variant	ENSBTAT00000061073
EBF289	rs382801063	7:72676646	A/G	dbSNP	Intron variant	ENSBTAT00000061073
EBF290	rs109124599	7:72676669	C/T	dbSNP	Intron variant	ENSBTAT00000061073
EBF291	rs209987071	7:72676945	G/C	dbSNP	Intron variant	ENSBTAT00000061073
EBF292	rs109280216	7:72677025	T/C	dbSNP	Intron variant	ENSBTAT00000061073
EBF293	rs209455141	7:72677542	G/C	dbSNP	Intron variant	ENSBTAT00000061073
EBF294	rs471275437	7:72677708	C/A	dbSNP	Intron variant	ENSBTAT00000061073
EBF295	rs384209821	7:72677732	T/C	dbSNP	Intron variant	ENSBTAT00000061073
EBF296	rs210583128	7:72678189	A/G	dbSNP	Intron variant	ENSBTAT00000061073
EBF297	rs443660297	7:72678209	T/C	dbSNP	Intron variant	ENSBTAT00000061073
EBF298	rs464021010	7:72678217	T/C	dbSNP	Intron variant	ENSBTAT00000061073
EBF299	rs723337698	7:72678293	C/T	dbSNP	Intron variant	ENSBTAT00000061073
EBF300	rs480981228	7:72678525	T/C	dbSNP	Intron variant	ENSBTAT00000061073
EBF301	rs378114138	7:72678612	T/C	dbSNP	Intron variant	ENSBTAT00000061073
EBF302	rs480035657	7:72678637	T/C	dbSNP	Intron variant	ENSBTAT00000061073
EBF303	rs435441144	7:72679485	A/C	dbSNP	Intron variant	ENSBTAT00000061073
EBF304	rs455574147	7:72679540	A/C	dbSNP	Intron variant	ENSBTAT00000061073
EBF305	rs523598524	7:72679690	T/G	dbSNP	Intron variant	ENSBTAT00000061073
EBF306	rs471755307	7:72680131	T/C	dbSNP	Intron variant	ENSBTAT00000061073
EBF307	rs443577910	7:72680145	T/A	dbSNP	Intron variant	ENSBTAT00000061073
EBF308	rs208106651	7:72680312	A/G	dbSNP	Intron variant	ENSBTAT00000061073
EBF309	rs207962347	7:72680779	T/G	dbSNP	Intron variant	ENSBTAT00000061073
EBF310	rs136050662	7:72680821	C/A	dbSNP	Intron variant	ENSBTAT00000061073
EBF311	rs524818430	7:72680823	T/C	dbSNP	Intron variant	ENSBTAT00000061073
EBF312	rs210988433	7:72680930	C/T	dbSNP	Intron variant	ENSBTAT00000061073
EBF313	rs208879517	7:72680938	A/G	dbSNP	Intron variant	ENSBTAT00000061073
EBF314	rs521871321	7:72680969	G/A	dbSNP	Intron variant	ENSBTAT00000061073
EBF315	rs43523529	7:72681358	T/C	dbSNP	Intron variant	ENSBTAT00000061073
EBF316	rs211321443	7:72681436	G/T	dbSNP	Intron variant	ENSBTAT00000061073
EBF317	rs208819816	7:72681502	C/A	dbSNP	Intron variant	ENSBTAT00000061073
EBF318	rs210394582	7:72682158	A/G	dbSNP	Intron variant	ENSBTAT00000061073
EBF319	rs465879765	7:72682411	G/T	dbSNP	Intron variant	ENSBTAT00000061073
EBF320	rs135956297	7:72682742	G/A	dbSNP	Intron variant	ENSBTAT00000061073
EBF321	rs109415087	7:72682822	G/A	dbSNP	Intron variant	ENSBTAT00000061073
EBF322	rs43523530	7:72682900	A/G	dbSNP	Intron variant	ENSBTAT00000061073
EBF323	rs207795775	7:72683175	T/C	dbSNP	Intron variant	ENSBTAT00000061073
EBF324	rs209535800	7:72683178	A/G	dbSNP	Intron variant	ENSBTAT00000061073
EBF325	rs207650287	7:72683735	T/C	dbSNP	Intron variant	ENSBTAT00000061073
EBF326	rs43524131	7:72683867	C/A	dbSNP	Intron variant	ENSBTAT00000061073
EBF327	rs43524132	7:72684284	A/T	dbSNP	Intron variant	ENSBTAT00000061073
EBF328	rs43524133	7:72684374	T/A	dbSNP	Intron variant	ENSBTAT00000061073
EBF329	rs209528818	7:72684386	C/T	dbSNP	Intron variant	ENSBTAT00000061073
EBF330	rs110425959	7:72684849	A/C	dbSNP	Intron variant	ENSBTAT00000061073
EBF331	rs110859702	7:72684942	A/G	dbSNP	Intron variant	ENSBTAT00000061073
EBF332	rs209492294	7:72685060	C/A	dbSNP	Intron variant	ENSBTAT00000061073
EBF333	rs110046938	7:72685062	T/C	dbSNP	Intron variant	ENSBTAT00000061073
EBF334	rs137121533	7:72685187	A/G	dbSNP	Intron variant	ENSBTAT00000061073
EBF335	rs43524134	7:72685500	G/A	dbSNP	Intron variant	ENSBTAT00000061073
EBF336	rs43524135	7:72685810	G/C	dbSNP	Intron variant	ENSBTAT00000061073
EBF337	rs43524136	7:72686169	T/C	dbSNP	Intron variant	ENSBTAT00000061073
EBF338	rs385033891	7:72687373	A/C	dbSNP	Intron variant	ENSBTAT00000061073
EBF339	rs208204425	7:72687457	C/T	dbSNP	Intron variant	ENSBTAT00000061073
EBF340	rs210534419	7:72687692	G/A	dbSNP	Intron variant	ENSBTAT00000061073
EBF341	rs207780839	7:72687693	C/T	dbSNP	Intron variant	ENSBTAT00000061073
EBF342	rs209907905	7:72688093	T/C	dbSNP	Intron variant	ENSBTAT00000061073
EBF343	rs211277903	7:72688507	G/A	dbSNP	Intron variant	ENSBTAT00000061073
EBF344	rs43524140	7:72688612	C/A	dbSNP	Intron variant	ENSBTAT00000061073
EBF345	rs43524141	7:72689963	A/G	dbSNP	Intron variant	ENSBTAT00000061073
EBF346	rs209907275	7:72690004	G/C	dbSNP	Intron variant	ENSBTAT00000061073
EBF347	rs43524142	7:72690313	C/T	dbSNP	Intron variant	ENSBTAT00000061073
EBF348	rs43524143	7:72690614	G/A	dbSNP	Intron variant	ENSBTAT00000061073
EBF349	rs210646620	7:72691012	G/T	dbSNP	Intron variant	ENSBTAT00000061073
EBF350	rs383181396	7:72691813	G/A	dbSNP	Intron variant	ENSBTAT00000061073
EBF351	rs207717476	7:72691819	C/G	dbSNP	Intron variant	ENSBTAT00000061073
EBF352	rs211579636	7:72691912	G/A	dbSNP	Intron variant	ENSBTAT00000061073
EBF353	rs137358366	7:72691990	C/A	dbSNP	Intron variant	ENSBTAT00000061073
EBF354	rs452203171	7:72692443	A/G	dbSNP	Intron variant	ENSBTAT00000061073
EBF355	rs43524144	7:72692636	T/C	dbSNP	Intron variant	ENSBTAT00000061073
EBF356	rs210475480	7:72692755	C/A	dbSNP	Intron variant	ENSBTAT00000061073
EBF357	rs439660050	7:72693813	T/C	dbSNP	Intron variant	ENSBTAT00000061073
EBF358	rs43524145	7:72693926	C/T	dbSNP	Intron variant	ENSBTAT00000061073
EBF359	rs43524146	7:72694861	C/T	dbSNP	Intron variant	ENSBTAT00000061073
EBF360	rs43524147	7:72694941	T/A	dbSNP	Intron variant	ENSBTAT00000061073
EBF361	rs43524148	7:72694966	T/C	dbSNP	Intron variant	ENSBTAT00000061073
EBF362	rs41656036	7:72695460	A/G	dbSNP	Intron variant	ENSBTAT00000061073
EBF363	rs41656037	7:72695622	G/C/T	dbSNP	Intron variant	ENSBTAT00000061073
EBF364	rs210849231	7:72695702	T/C	dbSNP	Intron variant	ENSBTAT00000061073
EBF365	rs442081802	7:72696773	G/A	dbSNP	Intron variant	ENSBTAT00000061073
EBF366	rs43524150	7:72697024	T/C	dbSNP	Intron variant	ENSBTAT00000061073
EBF367	rs208805516	7:72697216	C/A	dbSNP	Intron variant	ENSBTAT00000061073
EBF368	rs383858731	7:72697817	A/G	dbSNP	Intron variant	ENSBTAT00000061073
EBF369	rs43524154	7:72698483	G/A	dbSNP	Intron variant	ENSBTAT00000061073
EBF370	rs108941958	7:72698503	C/T	dbSNP	Intron variant	ENSBTAT00000061073
EBF371	rs210771001	7:72698631	C/T	dbSNP	Intron variant	ENSBTAT00000061073
EBF372	rs208328925	7:72698790	T/C	dbSNP	Intron variant	ENSBTAT00000061073
EBF373	rs43524155	7:72699705	A/G	dbSNP	Intron variant	ENSBTAT00000061073
EBF374	rs384671570	7:72700304	G/T	dbSNP	Intron variant	ENSBTAT00000061073
EBF375	rs379198842	7:72700383	G/A	dbSNP	Intron variant	ENSBTAT00000061073
EBF376	rs382305478	7:72700415	A/T	dbSNP	Intron variant	ENSBTAT00000061073
EBF377	rs43524157	7:72700426	C/A	dbSNP	Intron variant	ENSBTAT00000061073
EBF378	rs43524158	7:72700746	G/T	dbSNP	Intron variant	ENSBTAT00000061073
EBF379	rs43524159	7:72701122	A/G	dbSNP	Intron variant	ENSBTAT00000061073
EBF380	rs43524160	7:72701138	C/T	dbSNP	Intron variant	ENSBTAT00000061073
EBF381	rs43524161	7:72701165	C/G	dbSNP	Intron variant	ENSBTAT00000061073
EBF382	rs211098177	7:72701554	G/A	dbSNP	Intron variant	ENSBTAT00000061073
EBF383	rs110336534	7:72701602	A/T	dbSNP	Intron variant	ENSBTAT00000061073
EBF384	rs209294269	7:72701684	T/C	dbSNP	Intron variant	ENSBTAT00000061073
EBF385	rs208092849	7:72701921	T/C	dbSNP	Intron variant	ENSBTAT00000061073
EBF386	rs378761313	7:72702001	A/T	dbSNP	Intron variant	ENSBTAT00000061073
EBF387	rs381803788	7:72702137	G/C	dbSNP	Intron variant	ENSBTAT00000061073
EBF388	rs209431657	7:72702168	G/A	dbSNP	Intron variant	ENSBTAT00000061073
EBF389	rs43524162	7:72702227	A/G	dbSNP	Intron variant	ENSBTAT00000061073
EBF390	rs381633558	7:72702282	A/G	dbSNP	Intron variant	ENSBTAT00000061073
EBF391	rs210758115	7:72702613	G/A	dbSNP	Intron variant	ENSBTAT00000061073
EBF392	rs449100149	7:72704104	G/A	dbSNP	Intron variant	ENSBTAT00000061073
EBF393	rs208146924	7:72704625	G/C	dbSNP	Intron variant	ENSBTAT00000061073
EBF394	rs210750399	7:72706028	A/T	dbSNP	Intron variant	ENSBTAT00000061073
EBF395	rs385380205	7:72706692	G/A	dbSNP	Intron variant	ENSBTAT00000061073
EBF396	rs135626945	7:72706835	T/C	dbSNP	Intron variant	ENSBTAT00000061073
EBF397	rs382214476	7:72707510	C/T	dbSNP	Intron variant	ENSBTAT00000061073
EBF398	rs378672914	7:72708173	G/A	dbSNP	Intron variant	ENSBTAT00000061073
EBF399	rs380569623	7:72708271	G/A	dbSNP	Intron variant	ENSBTAT00000061073
EBF400	rs799900281	7:72708858	A/T	dbSNP	Intron variant	ENSBTAT00000061073
EBF401	rs378282427	7:72709640	T/G	dbSNP	Intron variant	ENSBTAT00000061073
EBF402	rs381271727	7:72709663	A/G	dbSNP	Intron variant	ENSBTAT00000061073
EBF403	rs208813390	7:72710165	G/A	dbSNP	Intron variant	ENSBTAT00000061073
EBF404	rs209084494	7:72710258	T/C	dbSNP	Intron variant	ENSBTAT00000061073
EBF405	rs210471582	7:72710400	G/A	dbSNP	Intron variant	ENSBTAT00000061073
EBF406	rs210923667	7:72710505	C/T	dbSNP	Intron variant	ENSBTAT00000061073
EBF407	rs207881571	7:72710653	C/T	dbSNP	Intron variant	ENSBTAT00000061073
EBF408	rs29027619	7:72710782	G/C	dbSNP	Intron variant	ENSBTAT00000061073
EBF409	rs208330195	7:72710831	G/C	dbSNP	Intron variant	ENSBTAT00000061073
EBF410	rs43524164	7:72711636	G/A	dbSNP	Intron variant	ENSBTAT00000061073
EBF411	rs380905884	7:72711645	A/G	dbSNP	Intron variant	ENSBTAT00000061073
EBF412	rs207647986	7:72711865	A/G	dbSNP	Intron variant	ENSBTAT00000061073
EBF413	rs133056005	7:72711867	G/T	dbSNP	Intron variant	ENSBTAT00000061073
EBF414	rs43524167	7:72712700	A/T	dbSNP	Intron variant	ENSBTAT00000061073
EBF415	rs209856523	7:72712755	C/T	dbSNP	Intron variant	ENSBTAT00000061073
EBF416	rs381042919	7:72712824	G/C	dbSNP	Intron variant	ENSBTAT00000061073
EBF417	rs43524168	7:72714232	C/A	dbSNP	Intron variant	ENSBTAT00000061073
EBF418	rs43524169	7:72714868	T/C	dbSNP	Intron variant	ENSBTAT00000061073
EBF419	rs381356681	7:72715090	T/G	dbSNP	Intron variant	ENSBTAT00000061073
EBF420	rs211386945	7:72715257	T/C	dbSNP	Intron variant	ENSBTAT00000061073
EBF421	rs379202887	7:72715744	T/C	dbSNP	Intron variant	ENSBTAT00000061073
EBF422	rs210616485	7:72715879	A/G	dbSNP	Intron variant	ENSBTAT00000061073
EBF423	rs378901209	7:72715972	C/G	dbSNP	Intron variant	ENSBTAT00000061073
EBF424	rs207763105	7:72715979	A/T	dbSNP	Intron variant	ENSBTAT00000061073
EBF425	rs211548089	7:72716168	G/A	dbSNP	Intron variant	ENSBTAT00000061073
EBF426	rs381096858	7:72716479	C/T	dbSNP	Intron variant	ENSBTAT00000061073
EBF427	rs208224617	7:72716690	C/T	dbSNP	Intron variant	ENSBTAT00000061073
EBF428	rs43524170	7:72716698	A/C	dbSNP	Intron variant	ENSBTAT00000061073
EBF429	rs137237895	7:72716913	C/A	dbSNP	Intron variant	ENSBTAT00000061073
EBF430	rs208604597	7:72717449	A/G	dbSNP	Intron variant	ENSBTAT00000061073
EBF431	rs210893723	7:72717723	C/G	dbSNP	Intron variant	ENSBTAT00000061073
EBF432	rs208663794	7:72718114	C/T	dbSNP	Intron variant	ENSBTAT00000061073
EBF433	rs378592756	7:72718151	C/T	dbSNP	Intron variant	ENSBTAT00000061073
EBF434	rs381697195	7:72718404	C/T	dbSNP	Intron variant	ENSBTAT00000061073
EBF435	rs384501254	7:72718611	A/T	dbSNP	Intron variant	ENSBTAT00000061073
EBF436	rs135500627	7:72719031	G/A	dbSNP	Intron variant	ENSBTAT00000061073
EBF437	rs43524171	7:72719078	G/A	dbSNP	Intron variant	ENSBTAT00000061073
EBF438	rs439652347	7:72719445	A/G	dbSNP	Intron variant	ENSBTAT00000061073
EBF439	rs210906404	7:72719455	C/G	dbSNP	Intron variant	ENSBTAT00000061073
EBF440	rs385548569	7:72719590	T/C	dbSNP	Intron variant	ENSBTAT00000061073
EBF441	rs379782836	7:72719622	C/G	dbSNP	Intron variant	ENSBTAT00000061073
EBF442	rs208416673	7:72719731	A/G	dbSNP	Intron variant	ENSBTAT00000061073
EBF443	rs208797776	7:72720181	G/A	dbSNP	Intron variant	ENSBTAT00000061073
EBF444	rs135490047	7:72720536	A/G	dbSNP	Intron variant	ENSBTAT00000061073
EBF445	rs136336787	7:72720902	C/T	dbSNP	Intron variant	ENSBTAT00000061073
EBF446	rs136821051	7:72721038	G/T	dbSNP	Intron variant	ENSBTAT00000061073
EBF447	rs209805113	7:72721088	A/C	dbSNP	Intron variant	ENSBTAT00000061073
EBF448	rs207973266	7:72721136	T/C	dbSNP	Intron variant	ENSBTAT00000061073
EBF449	rs211481320	7:72721147	G/A	dbSNP	Intron variant	ENSBTAT00000061073
EBF450	rs380560111	7:72721158	C/T	dbSNP	Intron variant	ENSBTAT00000061073
EBF451	rs134534966	7:72721160	A/C	dbSNP	Intron variant	ENSBTAT00000061073
EBF452	rs378833114	7:72721252	A/G	dbSNP	Intron variant	ENSBTAT00000061073
EBF453	rs209179618	7:72721354	A/G	dbSNP	Intron variant	ENSBTAT00000061073
EBF454	rs209251454	7:72721356	T/C	dbSNP	Intron variant	ENSBTAT00000061073
EBF455	rs43524173	7:72721610	G/A	dbSNP	Intron variant	ENSBTAT00000061073
EBF456	rs384509734	7:72722201	G/T	dbSNP	Intron variant	ENSBTAT00000061073
EBF457	rs43524180	7:72722870	C/A	dbSNP	Intron variant	ENSBTAT00000061073
EBF458	rs43524181	7:72722966	G/A	dbSNP	Intron variant	ENSBTAT00000061073
EBF459	rs382206040	7:72723070	G/A	dbSNP	Intron variant	ENSBTAT00000061073
EBF460	rs43524183	7:72724175	C/T	dbSNP	Intron variant	ENSBTAT00000061073
EBF461	rs383173108	7:72724309	G/A	dbSNP	Intron variant	ENSBTAT00000061073
EBF462	rs381452631	7:72724452	A/C	dbSNP	Intron variant	ENSBTAT00000061073
EBF463	rs384707287	7:72724855	G/A	dbSNP	Intron variant	ENSBTAT00000061073
EBF464	rs378282036	7:72724997	C/A	dbSNP	Intron variant	ENSBTAT00000061073
EBF465	rs379488739	7:72725768	C/T	dbSNP	Intron variant	ENSBTAT00000061073
EBF466	rs43524184	7:72725979	A/T	dbSNP	Intron variant	ENSBTAT00000061073
EBF467	rs43524186	7:72726914	G/T	dbSNP	Intron variant	ENSBTAT00000061073
EBF468	rs798829870	7:72727373	G/A	dbSNP	Intron variant	ENSBTAT00000061073
EBF469	rs207971440	7:72728734	T/A	dbSNP	Intron variant	ENSBTAT00000061073
EBF470	rs210164672	7:72728902	T/C	dbSNP	Intron variant	ENSBTAT00000061073
EBF471	rs384174529	7:72728962	C/G	dbSNP	Intron variant	ENSBTAT00000061073
EBF472	rs208186292	7:72729301	A/C	dbSNP	Intron variant	ENSBTAT00000061073
EBF473	rs378119783	7:72729949	C/T	dbSNP	Intron variant	ENSBTAT00000061073
EBF474	rs381639082	7:72729985	C/T	dbSNP	Intron variant	ENSBTAT00000061073
EBF475	rs207592299	7:72730158	A/C	dbSNP	Intron variant	ENSBTAT00000061073
EBF476	rs43524191	7:72731297	T/C	dbSNP	Intron variant	ENSBTAT00000061073
EBF477	rs384672814	7:72731420	G/A	dbSNP	Intron variant	ENSBTAT00000061073
EBF478	rs108944945	7:72731541	A/G	dbSNP	Intron variant	ENSBTAT00000061073
EBF479	rs43524192	7:72732118	A/G	dbSNP	Intron variant	ENSBTAT00000061073
EBF480	rs43524193	7:72732120	C/T	dbSNP	Intron variant	ENSBTAT00000061073
EBF481	rs207703477	7:72732481	C/T	dbSNP	Intron variant	ENSBTAT00000061073
EBF482	rs43524194	7:72732806	T/G	dbSNP	Intron variant	ENSBTAT00000061073
EBF483	rs210391940	7:72733437	G/A	dbSNP	Intron variant	ENSBTAT00000061073
EBF484	rs379191567	7:72734815	C/G	dbSNP	Intron variant	ENSBTAT00000061073
EBF485	rs382289831	7:72734863	G/A	dbSNP	Intron variant	ENSBTAT00000061073
EBF486	rs211623452	7:72735518	T/C	dbSNP	Intron variant	ENSBTAT00000061073
EBF487	rs207684397	7:72735755	C/T	dbSNP	Intron variant	ENSBTAT00000061073
EBF488	rs43524197	7:72736885	A/T	dbSNP	Intron variant	ENSBTAT00000061073
EBF489	rs799745515	7:72737662	T/C	dbSNP	Intron variant	ENSBTAT00000061073
EBF490	rs110043443	7:72738428	C/T	dbSNP	Intron variant	ENSBTAT00000061073
EBF491	rs109275292	7:72738811	T/G	dbSNP	Intron variant	ENSBTAT00000061073
EBF492	rs384364854	7:72739030	A/C	dbSNP	Intron variant	ENSBTAT00000061073
EBF493	rs382455290	7:72740362	G/A	dbSNP	Intron variant	ENSBTAT00000061073
EBF494	rs379641382	7:72740550	C/T	dbSNP	Intron variant	ENSBTAT00000061073
EBF495	rs43524199	7:72740705	T/C	dbSNP	Intron variant	ENSBTAT00000061073
EBF496	rs43524200	7:72740829	T/C	dbSNP	Intron variant	ENSBTAT00000061073
EBF497	rs208419868	7:72740996	T/C	dbSNP	Intron variant	ENSBTAT00000061073
EBF498	rs210685783	7:72741186	A/C	dbSNP	Intron variant	ENSBTAT00000061073
EBF499	rs211104110	7:72741191	A/G	dbSNP	Intron variant	ENSBTAT00000061073
EBF500	rs383114345	7:72741349	G/A	dbSNP	Intron variant	ENSBTAT00000061073
EBF501	rs136172487	7:72741647	T/C	dbSNP	Intron variant	ENSBTAT00000061073
EBF502	rs208819453	7:72741907	G/C	dbSNP	Intron variant	ENSBTAT00000061073
EBF503	rs136907810	7:72742903	A/G	dbSNP	Intron variant	ENSBTAT00000061073
EBF504	rs209905455	7:72743020	C/T	dbSNP	Intron variant	ENSBTAT00000061073
EBF505	rs207761316	7:72743190	C/T	dbSNP	Intron variant	ENSBTAT00000061073
EBF506	rs210471015	7:72743542	C/T	dbSNP	Intron variant	ENSBTAT00000061073
EBF507	rs207996727	7:72743603	G/A	dbSNP	Intron variant	ENSBTAT00000061073
EBF508	rs381258904	7:72743675	C/T	dbSNP	Intron variant	ENSBTAT00000061073
EBF509	rs134726058	7:72744085	C/T	dbSNP	Intron variant	ENSBTAT00000061073
EBF510	rs379330236	7:72745426	C/T	dbSNP	Intron variant	ENSBTAT00000061073
EBF511	rs379215774	7:72746904	G/A	dbSNP	Intron variant	ENSBTAT00000061073
EBF512	rs384834023	7:72747263	G/A	dbSNP	Intron variant	ENSBTAT00000061073
EBF513	rs209248501	7:72747888	T/C	dbSNP	Intron variant	ENSBTAT00000061073
EBF514	rs386117527	7:72748316	T/A	dbSNP	Intron variant	ENSBTAT00000061073
EBF515	rs210429318	7:72748559	C/T	dbSNP	Intron variant	ENSBTAT00000061073
EBF516	rs384009816	7:72748725	T/G	dbSNP	Intron variant	ENSBTAT00000061073
EBF517	rs381958561	7:72750109	G/A	dbSNP	Intron variant	ENSBTAT00000061073
EBF518	rs384512049	7:72750182	T/C	dbSNP	Intron variant	ENSBTAT00000061073
EBF519	rs207581706	7:72751121	G/C	dbSNP	Intron variant	ENSBTAT00000061073
EBF520	rs379089139	7:72751705	T/C	dbSNP	Intron variant	ENSBTAT00000061073
EBF521	rs209228729	7:72752337	A/C	dbSNP	Intron variant	ENSBTAT00000061073
EBF522	rs385329505	7:72752450	C/G	dbSNP	Intron variant	ENSBTAT00000061073
EBF523	rs378895130	7:72752550	G/A	dbSNP	Intron variant	ENSBTAT00000061073
EBF524	rs382458930	7:72752707	G/A	dbSNP	Intron variant	ENSBTAT00000061073
EBF525	rs385543634	7:72753094	G/A	dbSNP	Intron variant	ENSBTAT00000061073
EBF526	rs211347416	7:72753698	T/C	dbSNP	Intron variant	ENSBTAT00000061073
EBF527	rs385944837	7:72755159	C/T	dbSNP	Intron variant	ENSBTAT00000061073
EBF528	rs110285897	7:72755685	A/T	dbSNP	Intron variant	ENSBTAT00000061073
EBF529	rs41656038	7:72756307	T/C	dbSNP	Intron variant	ENSBTAT00000061073
EBF530	rs43524203	7:72756497	G/A	dbSNP	Intron variant	ENSBTAT00000061073
EBF531	rs381952392	7:72757838	G/T	dbSNP	Intron variant	ENSBTAT00000061073
EBF532	rs43524205	7:72758202	G/T	dbSNP	Intron variant	ENSBTAT00000061073
EBF533	rs381648457	7:72758911	T/A	dbSNP	Intron variant	ENSBTAT00000061073
EBF534	rs384488344	7:72759095	C/T	dbSNP	Intron variant	ENSBTAT00000061073
EBF535	rs380490402	7:72760132	T/C	dbSNP	Intron variant	ENSBTAT00000061073
EBF536	rs207712742	7:72760287	C/T	dbSNP	Intron variant	ENSBTAT00000061073
EBF537	rs110470235	7:72760402	G/A	dbSNP	Intron variant	ENSBTAT00000061073
EBF538	rs211143065	7:72760686	C/G	dbSNP	Intron variant	ENSBTAT00000061073
EBF539	rs132815081	7:72762096	G/A	dbSNP	Intron variant	ENSBTAT00000061073
EBF540	rs381598710	7:72762203	G/A	dbSNP	Intron variant	ENSBTAT00000061073
EBF541	rs211357337	7:72762578	T/A	dbSNP	Intron variant	ENSBTAT00000061073
EBF542	rs208394073	7:72762925	C/T	dbSNP	Intron variant	ENSBTAT00000061073
EBF543	rs207982695	7:72763155	A/C	dbSNP	Intron variant	ENSBTAT00000061073
EBF544	rs43524208	7:72763506	C/T	dbSNP	Intron variant	ENSBTAT00000061073
EBF545	rs382165277	7:72763570	T/C	dbSNP	Intron variant	ENSBTAT00000061073
EBF546	rs109732402	7:72763585	T/G	dbSNP	Intron variant	ENSBTAT00000061073
EBF547	rs209010948	7:72763845	G/A	dbSNP	Intron variant	ENSBTAT00000061073
EBF548	rs110980233	7:72763861	G/A	dbSNP	Intron variant	ENSBTAT00000061073
EBF549	rs383112436	7:72763963	A/C	dbSNP	Intron variant	ENSBTAT00000061073
EBF550	rs378584923	7:72764041	G/T	dbSNP	Intron variant	ENSBTAT00000061073
EBF551	rs381064054	7:72764234	T/G	dbSNP	Intron variant	ENSBTAT00000061073
EBF552	rs384694395	7:72765028	C/T	dbSNP	Intron variant	ENSBTAT00000061073
EBF553	rs378270169	7:72765087	C/T	dbSNP	Intron variant	ENSBTAT00000061073
EBF554	rs209774688	7:72765226	C/T	dbSNP	Intron variant	ENSBTAT00000061073
EBF555	rs211627579	7:72765294	A/G	dbSNP	Intron variant	ENSBTAT00000061073
EBF556	rs43524206	7:72766085	G/C	dbSNP	Intron variant	ENSBTAT00000061073
EBF557	rs133572517	7:72766329	A/G	dbSNP	Intron variant	ENSBTAT00000061073
EBF558	rs379204576	7:72768013	T/C	dbSNP	Intron variant	ENSBTAT00000061073
EBF559	rs384168661	7:72768622	G/T	dbSNP	Intron variant	ENSBTAT00000061073
EBF560	rs384009494	7:72769087	C/T	dbSNP	Intron variant	ENSBTAT00000061073
EBF561	rs207961978	7:72769263	G/C	dbSNP	Intron variant	ENSBTAT00000061073
EBF562	rs135346758	7:72769554	C/T	dbSNP	Intron variant	ENSBTAT00000061073
EBF563	rs43524210	7:72769793	C/T	dbSNP	Intron variant	ENSBTAT00000061073
EBF564	rs385186853	7:72770089	C/T	dbSNP	Intron variant	ENSBTAT00000061073
EBF565	rs381342403	7:72770096	T/C	dbSNP	Intron variant	ENSBTAT00000061073
EBF566	rs384658680	7:72770510	T/C	dbSNP	Intron variant	ENSBTAT00000061073
EBF567	rs210169302	7:72770574	G/A	dbSNP	Intron variant	ENSBTAT00000061073
EBF568	rs456043243	7:72771158	C/T	dbSNP	Intron variant	ENSBTAT00000061073
EBF569	rs43524214	7:72771197	G/A	dbSNP	Intron variant	ENSBTAT00000061073
EBF570	rs381820776	7:72771199	G/A	dbSNP	Intron variant	ENSBTAT00000061073
EBF571	rs470149322	7:72773172	C/T	dbSNP	Intron variant	ENSBTAT00000061073
EBF572	rs43524216	7:72773586	A/T	dbSNP	Intron variant	ENSBTAT00000061073
EBF573	rs43524217	7:72773878	T/C	dbSNP	Intron variant	ENSBTAT00000061073
EBF574	rs43524218	7:72774023	T/C	dbSNP	Intron variant	ENSBTAT00000061073
EBF575	rs383631846	7:72774259	T/C	dbSNP	Intron variant	ENSBTAT00000061073
EBF576	rs720072630	7:72774440	A/C	dbSNP	Intron variant	ENSBTAT00000061073
EBF577	rs378295067	7:72774721	T/C	dbSNP	Intron variant	ENSBTAT00000061073
EBF578	rs381267451	7:72774795	T/G	dbSNP	Intron variant	ENSBTAT00000061073
EBF579	rs382813050	7:72774947	T/A	dbSNP	Intron variant	ENSBTAT00000061073
EBF580	rs378380112	7:72776123	G/A	dbSNP	Intron variant	ENSBTAT00000061073
EBF581	rs209251698	7:72777094	G/A	dbSNP	Intron variant	ENSBTAT00000061073
EBF582	rs210996470	7:72777490	A/G	dbSNP	Intron variant	ENSBTAT00000061073
EBF583	rs379767968	7:72777754	G/T	dbSNP	Intron variant	ENSBTAT00000061073
EBF584	rs383141906	7:72777883	C/G	dbSNP	Intron variant	ENSBTAT00000061073
EBF585	rs717831059	7:72777892	G/A	dbSNP	Intron variant	ENSBTAT00000061073
EBF586	rs384003530	7:72792511	T/C	dbSNP	Intron variant	ENSBTAT00000061073
EBF587	rs377906081	7:72792936	G/C	dbSNP	Intron variant	ENSBTAT00000061073
EBF588	rs458285707	7:72797749	T/C	dbSNP	Intron variant	ENSBTAT00000061073
BLNK	rs377826786	26:17386987	G/A	dbSNP	Intron variant	ENSBTAT00000056369
BLNK	rs41606816	26:17389674	C/T	dbSNP	Synonymous variant	ENSBTAT00000056369
BLNK	rs380508434	26:17389675	G/A	dbSNP	Missense variant~Splice region variant	ENSBTAT00000056369
BLNK	rs109448241	26:17392080	A/G	dbSNP	Intron variant	ENSBTAT00000056369
BLNK	rs110491800	26:17395942	A/G	dbSNP	Intron variant	ENSBTAT00000056369
BLNK	rs441967584	26:17396055	C/T	dbSNP	Intron variant	ENSBTAT00000056369
BLNK	rs109036528	26:17396254	G/A	dbSNP	Intron variant	ENSBTAT00000056369
BLNK	rs209811281	26:17398072	A/G	dbSNP	Intron variant	ENSBTAT00000056369
BLNK	rs110241837	26:17398172	G/T	dbSNP	Intron variant	ENSBTAT00000056369
BLNK	rs109825977	26:17398543	A/G	dbSNP	Intron variant	ENSBTAT00000056369
BLNK	rs209836657	26:17398630	G/C	dbSNP	Intron variant	ENSBTAT00000056369
BLNK	rs42088798	26:17399306	G/C	dbSNP	Intron variant	ENSBTAT00000056369
BLNK	rs385916156	26:17399758	T/A	dbSNP	Intron variant	ENSBTAT00000056369
BLNK	rs383319722	26:17400142	G/A	dbSNP	Intron variant	ENSBTAT00000056369
BLNK	rs377810007	26:17400174	C/G	dbSNP	Intron variant	ENSBTAT00000056369
BLNK	rs211039227	26:17401401	T/A	dbSNP	Intron variant	ENSBTAT00000056369
BLNK	rs380520888	26:17401410	A/G	dbSNP	Intron variant	ENSBTAT00000056369
BLNK	rs383400497	26:17401768	A/G	dbSNP	Intron variant	ENSBTAT00000056369
BLNK	rs42088814	26:17401969	A/G	dbSNP	Intron variant	ENSBTAT00000056369
BLNK	rs42088815	26:17402059	T/C	dbSNP	Intron variant	ENSBTAT00000056369
BLNK	rs42088817	26:17402389	C/T	dbSNP	Intron variant	ENSBTAT00000056369
BLNK	rs42088818	26:17402410	T/C	dbSNP	Intron variant	ENSBTAT00000056369
BLNK	rs134845300	26:17402476	G/T	dbSNP	Intron variant	ENSBTAT00000056369
BLNK	rs42088825	26:17403640	A/G	dbSNP	Intron variant	ENSBTAT00000056369
BLNK	rs42084031	26:17403764	C/T	dbSNP	Intron variant	ENSBTAT00000056369
BLNK	rs42084032	26:17403855	C/T	dbSNP	Intron variant	ENSBTAT00000056369
BLNK	rs42084041	26:17405434	G/T	dbSNP	Intron variant	ENSBTAT00000056369
BLNK	rs211506486	26:17407180	G/A	dbSNP	Synonymous variant	ENSBTAT00000056369
BLNK	rs42084044	26:17407658	G/A	dbSNP	Intron variant	ENSBTAT00000056369
BLNK	rs207779912	26:17407721	G/C	dbSNP	Intron variant	ENSBTAT00000056369
BLNK	rs384576246	26:17408098	G/A	dbSNP	Intron variant	ENSBTAT00000056369
BLNK	rs132934324	26:17416746	C/T	dbSNP	Synonymous variant	ENSBTAT00000056369
BLNK	rs42084078	26:17419883	A/G	dbSNP	Missense variant	ENSBTAT00000056369
BLNK	rs110594297	26:17422486	G/A	dbSNP	Intron variant	ENSBTAT00000056369
BLNK	rs379876728	26:17423048	C/T	dbSNP	Intron variant	ENSBTAT00000056369
BLNK	rs208869275	26:17423459	T/C	dbSNP	Intron variant	ENSBTAT00000056369
BLNK	rs109085182	26:17424456	T/C	dbSNP	Intron variant	ENSBTAT00000056369
BLNK	rs210553762	26:17425312	C/T	dbSNP	Intron variant	ENSBTAT00000056369
BLNK	rs136916633	26:17425795	G/A	dbSNP	Intron variant	ENSBTAT00000056369
BLNK	rs464937001	26:17425827	C/T	dbSNP	Intron variant	ENSBTAT00000056369
BLNK	rs110994859	26:17425944	A/G	dbSNP	Intron variant	ENSBTAT00000056369
BLNK	rs109499232	26:17426070	G/A	dbSNP	Intron variant	ENSBTAT00000056369
BLNK	rs380161106	26:17426522	G/A	dbSNP	Intron variant	ENSBTAT00000056369
BLNK	rs42084067	26:17426532	C/A	dbSNP	Intron variant	ENSBTAT00000056369
BLNK	rs442944368	26:17426607	C/A	dbSNP	Intron variant	ENSBTAT00000056369
BLNK	rs132828450	26:17427198	A/G	dbSNP	Intron variant	ENSBTAT00000056369
BLNK	rs135453434	26:17427529	C/T	dbSNP	Intron variant	ENSBTAT00000056369
BLNK	rs110028679	26:17427626	A/C	dbSNP	Intron variant	ENSBTAT00000056369
BLNK	rs42084065	26:17428014	T/C	dbSNP	Intron variant	ENSBTAT00000056369
BLNK	rs136669363	26:17429017	C/G	dbSNP	Intron variant	ENSBTAT00000056369
BLNK	rs209994140	26:17429738	C/T	dbSNP	Intron variant	ENSBTAT00000056369
BLNK	rs109180566	26:17429801	C/T	dbSNP	Intron variant	ENSBTAT00000056369
BLNK	rs110399985	26:17430062	T/C	dbSNP	Intron variant	ENSBTAT00000056369
BLNK	rs42084064	26:17430081	C/G	dbSNP	Intron variant	ENSBTAT00000056369
BLNK	rs109814941	26:17430394	C/G	dbSNP	Intron variant	ENSBTAT00000056369
BLNK	rs135599380	26:17431895	G/A	dbSNP	Intron variant	ENSBTAT00000056369
BLNK	rs132877528	26:17431964	C/T	dbSNP	Intron variant	ENSBTAT00000056369
BLNK	rs134560601	26:17432163	A/G	dbSNP	Intron variant	ENSBTAT00000056369
BLNK	rs41650602	26:17434376	A/G	dbSNP	Intron variant	ENSBTAT00000056369
BLNK	rs41650603	26:17434640	A/T	dbSNP	Intron variant	ENSBTAT00000056369
BLNK	rs384809508	26:17434849	T/A	dbSNP	Intron variant	ENSBTAT00000056369
BLNK	rs42084108	26:17434963	A/G	dbSNP	Intron variant	ENSBTAT00000056369
BLNK	rs383740088	26:17435123	A/G	dbSNP	Intron variant	ENSBTAT00000056369
BLNK	rs133272299	26:17435674	T/C	dbSNP	Intron variant	ENSBTAT00000056369
BLNK	rs134167623	26:17437097	A/G	dbSNP	Intron variant	ENSBTAT00000056369
BLNK	rs133928234	26:17437208	C/T	dbSNP	Intron variant	ENSBTAT00000056369
BLNK	rs135218937	26:17437231	G/T	dbSNP	Intron variant	ENSBTAT00000056369
BLNK	rs136656012	26:17437345	T/C	dbSNP	Intron variant	ENSBTAT00000056369
BLNK	rs382191338	26:17438113	A/G	dbSNP	Intron variant	ENSBTAT00000056369
BLNK	rs209746222	26:17448712	G/C	dbSNP	Intron variant	ENSBTAT00000056369
BLNK	rs379976793	26:17455188	G/A	dbSNP	Intron variant	ENSBTAT00000056369
BLNK	rs42084572	26:17456608	A/G	dbSNP	Intron variant	ENSBTAT00000056369
BLNK	rs42084573	26:17456635	C/T	dbSNP	Intron variant	ENSBTAT00000056369
BLNK	rs385253030	26:17456718	C/T	dbSNP	Intron variant	ENSBTAT00000056369
BLNK	rs42084575	26:17457672	C/T	dbSNP	Intron variant	ENSBTAT00000056369
BLNK	rs42084576	26:17457751	T/C	dbSNP	Intron variant	ENSBTAT00000056369
BLNK	rs42084577	26:17457789	G/T	dbSNP	Intron variant	ENSBTAT00000056369
BLNK	rs800459781	26:17459318	T/C	dbSNP	Intron variant	ENSBTAT00000056369
BLNK	rs109775172	26:17461490	T/C	dbSNP	Intron variant	ENSBTAT00000056369
BLNK	rs208873813	26:17461597	C/T	dbSNP	Intron variant	ENSBTAT00000056369
BLNK	rs211510786	26:17461934	G/A	dbSNP	Intron variant	ENSBTAT00000056369
BLNK	rs209727641	26:17461986	T/C	dbSNP	Intron variant	ENSBTAT00000056369
BLNK	rs42084600	26:17462079	G/T	dbSNP	Intron variant	ENSBTAT00000056369
BLNK	rs109021387	26:17462616	A/G	dbSNP	Intron variant	ENSBTAT00000056369
BLNK	rs210573418	26:17462697	G/A	dbSNP	Intron variant	ENSBTAT00000056369
BLNK	rs42084604	26:17463405	G/C	dbSNP	Intron variant	ENSBTAT00000056369
BLNK	rs42084605	26:17463416	A/G	dbSNP	Intron variant	ENSBTAT00000056369
BLNK	rs208130016	26:17463617	G/T	dbSNP	Intron variant	ENSBTAT00000056369
BLNK	rs42084607	26:17463826	A/T	dbSNP	Intron variant	ENSBTAT00000056369
BLNK	rs42084608	26:17463902	A/C	dbSNP	Intron variant	ENSBTAT00000056369
BLNK	rs209435338	26:17464001	C/T	dbSNP	Intron variant	ENSBTAT00000056369
BLNK	rs42084609	26:17464072	T/C	dbSNP	Intron variant	ENSBTAT00000056369
BLNK	rs42084611	26:17464349	A/T	dbSNP	Intron variant	ENSBTAT00000056369
BLNK	rs42084612	26:17464351	G/A	dbSNP	Intron variant	ENSBTAT00000056369
BLNK	rs42084614	26:17464566	G/A	dbSNP	Intron variant	ENSBTAT00000056369
BLNK	rs381346675	26:17465344	T/A	dbSNP	Intron variant	ENSBTAT00000056369
BLNK	rs210164571	26:17465850	C/T	dbSNP	Intron variant	ENSBTAT00000056369
BLNK	rs42084621	26:17465857	A/G	dbSNP	Intron variant	ENSBTAT00000056369
BLNK	rs42084624	26:17466553	C/A	dbSNP	Intron variant	ENSBTAT00000056369
BLNK	rs42084626	26:17466785	C/T	dbSNP	5 prime UTR variant	ENSBTAT00000056369
CD79B	rs134114145	19:48784872	C/T	dbSNP	Synonymous variant	ENSBTAT00000061488
